# Supplementary material for: The genome of Romanomermis culicivorax: revealing fundamental changes in the core developmental genetic toolkit in Nematoda
Source: BMC Genomics. 2013 Dec 27;14:923. doi: 10.1186/1471-2164-14-923 (PMC3890508; doi:10.1186/1471-2164-14-923)
Supplement: Additional file 2 — Analysis of OrthoMCL output by BLAST+. BLAST+ results for specific C. elegans proteins not found in a cluster with Dorylaimia proteins. [file 1471-2164-14-923-S2.xls]

## Sheet: Blatt1
CEL gene	e-5 BLAST hit against RCU99?	RCU protein hit	e-value	bitscore	identity over all HSPs	coverage over all HSPs	RCU blast hit in orthoMCL cluster with other CEL protein?	RCU protein best e-5 informative BLAST+ hits against NCBI nr
aff-1	yes	RCU|augustus_masked-scaffold6625_size10484-processed-gene-0.0-mRNA-1	1e-39	152	23.7	85.6	eff-1
		RCU|augustus_masked-scaffold_m2481-processed-gene-0.1-mRNA-1	8e-31	127	25.6	84.2	no	TSP XP_003379793.1 and CRE-EFF-1 protein
bar-1	yes	RCU|snap_masked-scaffold_m1823-processed-gene-0.6-mRNA-1	1e-20	96.7	28	47.8	hmp-2
		RCU|snap_masked-scaffold1223_size28913-processed-gene-0.3-mRNA-1	1e-15	80.5	24.2	56.2	no	TSP XP_003373547.1 armadillo
ceh-2	yes	RCU|snap_masked-scaffold9549_size14390-processed-gene-0.1-mRNA-1	1e-16	75.5	41.5	48.3	no	Xenopus diencephalon/mesencephalon homeob and Ascaris Visual system homeobox 1
		RCU|snap_masked-scaffold276_size109784-processed-gene-0.15-mRNA-1	1e-15	71.2	62.5	38.7	no	Ixodes emx homeobox protein and Tribolium empty spiracles
		RCU|maker-scaffold_m2320-snap-gene-0.48-mRNA-1	2e-14	70.5	56.7	28.7	TCA_Bartt2
		RCU|snap_masked-scaffold582_size66953-processed-gene-0.7-mRNA-1	3e-14	67.4	52.6	35.4	no	Callorhinchus homeobox protein HoxD5
		RCU|augustus_masked-scaffold_m929-processed-gene-0.5-mRNA-1	8e-14	68.2	46.8	29.7	vab-15
ceh-27	yes	RCU|augustus_masked-scaffold_m929-processed-gene-0.5-mRNA-1	4e-14	70.1	56.3	24	vab-15
		RCU|snap_masked-scaffold2757_size36588-processed-gene-0.4-mRNA-1	3e-13	67.0	63.3	18.9	ceh-24
		RCU|augustus_masked-scaffold3149_size18064-processed-gene-0.0-mRNA-1	9e-13	65.9	59.6	19.8	no	Macaca NKX2B
		RCU|maker-scaffold_m2320-snap-gene-0.48-mRNA-1	1e-12	66.2	50	22.1	TCA_Bartt2
		RCU|maker-scaffold_m2048-augustus-gene-0.21-mRNA-1	6e-12	62.0	46.6	34.3	TcasGA2_TC012743
elt-3	yes	RCU|augustus_masked-scaffold_m1838-processed-gene-0.1-mRNA-1	4e-16	78.2	49.2	29	elt-1
		RCU|snap_masked-scaffold_m3392-processed-gene-0.3-mRNA-1	1e-06	49.3	56.7	9.5	no	CRE EGL-18
inx-5	yes	RCU|maker-scaffold_m1028-augustus-gene-0.8-mRNA-1	4e-76	248	35	89	TCA_unc-9
		RCU|maker-scaffold_m2720-augustus-gene-0.11-mRNA-1	7e-75	244	34.3	78.5	inx-1,unc-7,inx-6
		RCU|maker-scaffold_m646-augustus-gene-0.7-mRNA-1	3e-63	214	28.5	95.7	inx-10
		RCU|maker-scaffold_m1028-augustus-gene-0.7-mRNA-1	2e-46	164	34.4	89	no	innexin unc-9 [Trichinella spiralis]
		RCU|maker-scaffold11884_size5632-augustus-gene-0.2-mRNA-1	1e-41	150	38.3	66.5	no	Innexin unc-7 [Brugia malayi]
lin-1	yes	RCU|snap_masked-scaffold1592_size29719-processed-gene-0.5-mRNA-1	2e-33	130	63.7	20.5	no	Cricetulus ETS domain-containing protein Elk-3
		RCU|augustus_masked-scaffold15349_size7991-processed-gene-0.0-mRNA-1	7e-33	126	60.6	33.7	no	fli-1 protein [Loa loa]
		RCU|maker-scaffold24960_size4072-augustus-gene-0.2-mRNA-1	6e-31	117	63	52.6	ets-5,ast-1
		RCU|maker-scaffold_m2485-snap-gene-0.8-mRNA-1	6e-20	89.0	46.3	29.3	no	ELF2 protein [Homo sapiens]
		RCU|maker-scaffold5334_size12504-snap-gene-0.3-mRNA-1	1e-14	75.5	35.9	22.7	no	C. briggsae CBR-TAG-97
sma-3	yes	RCU|maker-scaffold1324_size27929-snap-gene-0.11-mRNA-1	9e-89	276	39.6	93.9	no	mothers against decapentaplegic homolog 9 isoform 2 [Pongo abelii]
		RCU|snap_masked-scaffold_m3046-processed-gene-0.5-mRNA-1	1e-76	247	34.6	91.1	sma-2
		RCU|augustus_masked-scaffold3044_size22401-processed-gene-0.0-mRNA-1	1e-45	166	46	77.9	no	mothers against decapentaplegic homolog 1 [Sarcophilus harrisii]
		RCU|augustus_masked-scaffold1201_size31710-processed-gene-0.0-mRNA-1	9e-30	119	40.9	61.3	no	Smad1 protein [Rattus norvegicus]
		RCU|augustus_masked-scaffold18085_size8331-processed-gene-0.0-mRNA-1	1e-14	73.2	41.5	35	TCA_sma4a
sma-5	yes	RCU|maker-scaffold122_size59323-augustus-gene-0.15-mRNA-1	3e-53	186	32.5	83.2	pmk-1
		RCU|maker-scaffold_m2052-augustus-gene-0.8-mRNA-1	4e-46	167	33.9	66.3	lit-1
		RCU|maker-scaffold3071_size18831-augustus-gene-0.7-mRNA-1	1e-43	157	32.1	95.3	cdk-1
		RCU|maker-scaffold1064_size50327-snap-gene-0.12-mRNA-1	5e-40	147	33.5	74.3	no	CRE-LIT-1 protein
		RCU|augustus_masked-scaffold3580_size24368-processed-gene-0.0-mRNA-1	3e-35	138	31.4	51.4	CE29020
par-4	yes	RCU|snap_masked-scaffold_m2010-processed-gene-0.4-mRNA-1	1e-26	113	28.5	55.4	unc-51
		RCU|maker-scaffold_m3057-snap-gene-0.24-mRNA-1	1e-24	104	33.3	73.6	par-1
		RCU|augustus_masked-scaffold837_size47826-processed-gene-0.1-mRNA-1	8e-24	105	27.6	42.8	plk-2, plk-1
		RCU|maker-scaffold_m2017-snap-gene-0.4-mRNA-1	5e-23	102	29.3	44.4	pak-1
		RCU|augustus_masked-scaffold_m2532-processed-gene-0.1-mRNA-1	2e-22	97.8	46.7	33.5	no	ser/thr kinase stk11 [Culex quinquefasciatus
mes-2	yes	RCU|snap_masked-scaffold9225_size15146-processed-gene-0.1-mRNA-1	1e-45	173	35.7	45.8	TcasGA2_TC003094
		RCU|maker-scaffold_m1993-augustus-gene-0.14-mRNA-1	2e-14	73.9	36.4	37.7	met-1
		RCU|maker-scaffold_m2447-augustus-gene-0.2-mRNA-1	2e-13	71.2	33.8	45.5	TCA_thritorax
		RCU|maker-scaffold236_size49818-snap-gene-0.6-mRNA-1	7e-13	70.5	35.8	34.4	set-16
		RCU|maker-scaffold1634_size25392-augustus-gene-0.7-mRNA-1	3e-12	69.7	35.2	14	lin-59
mes-4	yes	RCU|maker-scaffold7852_size8925-snap-gene-0.4-mRNA-1	9e-22	98.2	32.7	48.8	TCA_NSD1
		RCU|maker-scaffold_m2447-augustus-gene-0.2-mRNA-1	3e-16	79.7	32.3	41.7	TCA_mll
		RCU|maker-scaffold236_size49818-snap-gene-0.6-mRNA-1	1e-15	79.0	31.8	46.2	set-16
		RCU|maker-scaffold_m1993-augustus-gene-0.14-mRNA-1	3e-14	73.9	32.5	49.5	met-1
		RCU|maker-scaffold1634_size25392-augustus-gene-0.7-mRNA-1	4e-14	75.9	27.7	32.3	lin-59
pos-1	yes	RCU|augustus_masked-scaffold_m30-processed-gene-0.2-mRNA-1	4e-09	56.2	38.9	36.4	fzr-1
set-2	yes	RCU|maker-scaffold_m2447-augustus-gene-0.2-mRNA-1	5e-38	144	46.8	47.6	TCA_thritorax
		RCU|maker-scaffold236_size49818-snap-gene-0.6-mRNA-1	4e-37	143	48.6	41.3	set-16
		RCU|snap_masked-scaffold9225_size15146-processed-gene-0.1-mRNA-1	8e-26	112	40.7	20.8	TcasGA2_TC003094
		RCU|maker-scaffold1634_size25392-augustus-gene-0.7-mRNA-1	2e-17	86.3	33.8	18.1	lin-59
		RCU|maker-scaffold_m1993-augustus-gene-0.14-mRNA-1	2e-16	80.5	37.6	37.7	met-1
		RCU|maker-scaffold_m2447-augustus-gene-0.2-mRNA-1	5e-37	144	46.8	47.6	TCA_mll
		RCU|maker-scaffold236_size49818-snap-gene-0.6-mRNA-1	5e-36	142	48.6	41.3	set-16
		RCU|snap_masked-scaffold9225_size15146-processed-gene-0.1-mRNA-1	3e-25	112	40.7	20.8	TcasGA2_TC003094
		RCU|maker-scaffold1634_size25392-augustus-gene-0.7-mRNA-1	6e-17	86.3	33.8	18.1	lin-59
		RCU|maker-scaffold_m1993-augustus-gene-0.14-mRNA-1	6e-16	80.1	37.6	37.7	met-1
par-5	yes	RCU|augustus_masked-scaffold428_size41880-processed-gene-0.0-mRNA-1	3e-145	410	84.6	96.4	ftt-2
		RCU|maker-scaffold_m1913-augustus-gene-0.4-mRNA-1	3e-55	177	62.2	88.8	no	14-3-3-like protein [Ascaris suum]
mex-5	yes	RCU|augustus_masked-scaffold_m30-processed-gene-0.2-mRNA-1	6e-08	53.9	45.1	15.5	fzr-1
mex-6	yes	RCU|augustus_masked-scaffold_m30-processed-gene-0.2-mRNA-1	3e-07	52.0	44.9	15	fzr-1
unc-120	yes	RCU|snap_masked-scaffold1696_size24956-processed-gene-0.6-mRNA-1	4e-10	59.3	40	24.6	mef-2
oma-1	yes	RCU|augustus_masked-scaffold_m30-processed-gene-0.2-mRNA-1	1e-09	58.9	43.1	15	fzr-1
spn-4	yes	RCU|augustus_masked-scaffold2305_size21556-processed-gene-0.0-mRNA-1	1e-20	90.9	53.2	22.5	fox-1
		RCU|maker-scaffold3724_size16168-augustus-gene-0.4-mRNA-1	1e-06	49.7	28.1	33	rnp-6
		RCU|maker-scaffold_m528-augustus-gene-0.20-mRNA-1	1e-06	49.3	27	47.9	pab-1,pab-2
grl-15	no
peb-1	no
mes-3	no
ooc-3	no
let-99	no
zim-1	no
atx-2	no
xol-1	no
her-1	no
sdc-1	no
sdc-2	no
sdc-3	no
tra-2	no
nos-2	no
gpr-1	no
gpr-2	no
