# Supplementary material for: The genome of Romanomermis culicivorax: revealing fundamental changes in the core developmental genetic toolkit in Nematoda
Source: BMC Genomics. 2013 Dec 27;14:923. doi: 10.1186/1471-2164-14-923 (PMC3890508; doi:10.1186/1471-2164-14-923)
Supplement: Additional file 3 — Fisher’s exact test data. GO terms enriched in a set of protein clusters shared between Dorylaimia in comparison to (i) C. elegans and (ii) T. castaneum proteomes. [file 1471-2164-14-923-S3.xls]

## Sheet: Blatt1
65 GO terms enriched over the C. elegans proteoms in a set of proteins shared between R. culicivorax and T. spiralis and not present in the other species analysed
GO-ID	Term	Category	P-Value	Over/Under
GO:0051747	cytosine C-5 DNA demethylase activity	F	1.32621e+11	over
GO:0035514	DNA demethylase activity	F	1.32621e+11	over
GO:0007464	R3/R4 cell fate commitment	P	0.0035478841947017797	over
GO:0048056	R3/R4 cell differentiation	P	0.0035478841947017797	over
GO:0005243	gap junction channel activity	F	0.005355844978702601	over
GO:0022829	wide pore channel activity	F	0.005860570801975467	over
GO:0045292	nuclear mRNA cis splicing, via spliceosome	P	0.00811359395392944	over
GO:0007462	R1/R6 cell fate commitment	P	0.011561219845263274	over
GO:0071165	GINS complex assembly	P	0.011561219845263274	over
GO:0071163	DNA replication preinitiation complex assembly	P	0.011561219845263274	over
GO:0032237	activation of store-operated calcium channel activity	P	0.011561219845263274	over
GO:0048052	R1/R6 cell differentiation	P	0.011561219845263274	over
GO:0035563	positive regulation of chromatin binding	P	0.011561219845263274	over
GO:0032451	demethylase activity	F	0.016100826704431616	over
GO:0033137	negative regulation of peptidyl-serine phosphorylation	P	0.022989818269170313	over
GO:0031514	motile cilium	C	0.022989818269170313	over
GO:0017160	Ral GTPase binding	F	0.022989818269170313	over
GO:0017123	Ral GTPase activator activity	F	0.022989818269170313	over
GO:0030895	apolipoprotein B mRNA editing enzyme complex	C	0.022989818269170313	over
GO:0035561	regulation of chromatin binding	P	0.022989818269170313	over
GO:0009008	DNA-methyltransferase activity	F	0.022989818269170313	over
GO:0007503	fat body development	P	0.022989818269170313	over
GO:0048025	negative regulation of nuclear mRNA splicing, via spliceosome	P	0.026341279293231278	over
GO:0033135	regulation of peptidyl-serine phosphorylation	P	0.03345123265716355	over
GO:0021773	striatal medium spiny neuron differentiation	P	0.03428730466424102	over
GO:0045571	negative regulation of imaginal disc growth	P	0.03428730466424102	over
GO:0002115	store-operated calcium entry	P	0.03428730466424102	over
GO:0045186	zonula adherens assembly	P	0.03428730466424102	over
GO:0032420	stereocilium	C	0.03428730466424102	over
GO:0032297	negative regulation of DNA-dependent DNA replication initiation	P	0.03428730466424102	over
GO:0000354	cis assembly of pre-catalytic spliceosome	P	0.03428730466424102	over
GO:0009453	energy taxis	P	0.03428730466424102	over
GO:0042805	actinin binding	F	0.03428730466424102	over
GO:0000076	DNA replication checkpoint	P	0.03428730466424102	over
GO:0016336	establishment or maintenance of polarity of larval imaginal disc epithelium	P	0.03428730466424102	over
GO:0016332	establishment or maintenance of polarity of embryonic epithelium	P	0.03428730466424102	over
GO:0031077	post-embryonic camera-type eye development	P	0.03428730466424102	over
GO:0042331	phototaxis	P	0.03428730466424102	over
GO:0051393	alpha-actinin binding	F	0.03428730466424102	over
GO:0042067	establishment of ommatidial planar polarity	P	0.03596960740876742	over
GO:0050686	negative regulation of mRNA processing	P	0.03855884319121115	over
GO:0001752	compound eye photoreceptor fate commitment	P	0.03855884319121115	over
GO:0033119	negative regulation of RNA splicing	P	0.043942144997777446	over
GO:0016706	oxidoreductase activity, acting on paired donors, with incorporation or reduction of molecular oxygen, 2-oxoglutarate as one donor, and incorporation of one atom each of oxygen into both donors	F	0.043942144997777446	over
GO:0007414	axonal defasciculation	P	0.04545517138201471	over
GO:0006963	positive regulation of antibacterial peptide biosynthetic process	P	0.04545517138201471	over
GO:0002568	somatic diversification of T cell receptor genes	P	0.04545517138201471	over
GO:0032926	negative regulation of activin receptor signaling pathway	P	0.04545517138201471	over
GO:0071578	zinc ion import	P	0.04545517138201471	over
GO:0045209	MAPK phosphatase export from nucleus, leptomycin B sensitive	P	0.04545517138201471	over
GO:0045208	MAPK phosphatase export from nucleus	P	0.04545517138201471	over
GO:0045204	MAPK export from nucleus	P	0.04545517138201471	over
GO:0033153	T cell receptor V(D)J recombination	P	0.04545517138201471	over
GO:0006267	pre-replicative complex assembly	P	0.04545517138201471	over
GO:0000244	assembly of spliceosomal tri-snRNP	P	0.04545517138201471	over
GO:0043368	positive T cell selection	P	0.04545517138201471	over
GO:0002808	regulation of antibacterial peptide biosynthetic process	P	0.04545517138201471	over
GO:0002786	regulation of antibacterial peptide production	P	0.04545517138201471	over
GO:0002780	antibacterial peptide biosynthetic process	P	0.04545517138201471	over
GO:0002778	antibacterial peptide production	P	0.04545517138201471	over
GO:0002681	somatic recombination of T cell receptor gene segments	P	0.04545517138201471	over
GO:0045198	establishment of epithelial cell apical/basal polarity	P	0.04545517138201471	over
GO:0070160	occluding junction	C	0.046732421353273094	over
GO:0046552	photoreceptor cell fate commitment	P	0.04958597834463811	over
GO:0042706	eye photoreceptor cell fate commitment	P	0.04958597834463811	over
33 GO terms enriched over the T. castaneum proteoms in a set of proteins shared between R. culicivorax and T. spiralis and not present in the other species analysed
GO-ID	Term	Category	P-Value	Over/Under
GO:0005243	gap junction channel activity	F	3.09252e+11	over
GO:0022829	wide pore channel activity	F	5.91582e+11	over
GO:0051747	cytosine C-5 DNA demethylase activity	F	6.61734e+11	over
GO:0035514	DNA demethylase activity	F	6.61734e+11	over
GO:0045292	nuclear mRNA cis splicing, via spliceosome	P	0.00808038598598223	over
GO:0045209	MAPK phosphatase export from nucleus, leptomycin B sensitive	P	0.010616953686865879	over
GO:0045208	MAPK phosphatase export from nucleus	P	0.010616953686865879	over
GO:0045204	MAPK export from nucleus	P	0.010616953686865879	over
GO:0071165	GINS complex assembly	P	0.010616953686865879	over
GO:0071163	DNA replication preinitiation complex assembly	P	0.010616953686865879	over
GO:0055077	gap junction hemi-channel activity	F	0.010616953686865879	over
GO:0005921	gap junction	C	0.010727813361208479	over
GO:0048025	negative regulation of nuclear mRNA splicing, via spliceosome	P	0.015311191090932262	over
GO:0007462	R1/R6 cell fate commitment	P	0.021122065874692137	over
GO:0071578	zinc ion import	P	0.021122065874692137	over
GO:0017123	Ral GTPase activator activity	F	0.021122065874692137	over
GO:0035563	positive regulation of chromatin binding	P	0.021122065874692137	over
GO:0033119	negative regulation of RNA splicing	P	0.02650249900271009	over
GO:0050686	negative regulation of mRNA processing	P	0.028610010559340645	over
GO:0001913	T cell mediated cytotoxicity	P	0.03151650547593501	over
GO:0002115	store-operated calcium entry	P	0.03151650547593501	over
GO:0000354	cis assembly of pre-catalytic spliceosome	P	0.03151650547593501	over
GO:0009008	DNA-methyltransferase activity	F	0.03151650547593501	over
GO:0042338	cuticle development involved in collagen and cuticulin-based cuticle molting cycle	P	0.03151650547593501	over
GO:0007503	fat body development	P	0.03151650547593501	over
GO:0032589	neuron projection membrane	C	0.035315154327301215	over
GO:0032451	demethylase activity	F	0.035315154327301215	over
GO:0033135	regulation of peptidyl-serine phosphorylation	P	0.03767252253179012	over
GO:0016706	oxidoreductase activity, acting on paired donors, with incorporation or reduction of molecular oxygen, 2-oxoglutarate as one donor, and incorporation of one atom each of oxygen into both donors	F	0.04008850674398447	over
GO:0017160	Ral GTPase binding	F	0.04180142928269019	over
GO:0016336	establishment or maintenance of polarity of larval imaginal disc epithelium	P	0.04180142928269019	over
GO:0008607	phosphorylase kinase regulator activity	F	0.04180142928269019	over
GO:0045571	negative regulation of imaginal disc growth	P	0.04180142928269019	over
GO terms enriched over the C. elegans proteome in a set of proteins conserved between Dorylaimia and T. castaneum
GO-ID	Term	Category	P-Value	Over/Under
GO:0055120	striated muscle dense body	C	0.0062529946682684575	over
GO:0030235	nitric-oxide synthase regulator activity	F	0.0062529946682684575	over
GO:0016010	dystrophin-associated glycoprotein complex	C	0.013074191811450772	over
GO:0060232	delamination	P	0.013660859756932008	over
GO:0051645	Golgi localization	P	0.013660859756932008	over
GO:0070695	FHF complex	C	0.013660859756932008	over
GO:0070273	phosphatidylinositol-4-phosphate binding	F	0.013660859756932008	over
GO:0043482	cellular pigment accumulation	P	0.013660859756932008	over
GO:0005125	cytokine activity	F	0.013660859756932008	over
GO:0030897	HOPS complex	C	0.013660859756932008	over
GO:0016403	dimethylargininase activity	F	0.013660859756932008	over
GO:0000052	citrulline metabolic process	P	0.013660859756932008	over
GO:0035247	peptidyl-arginine omega-N-methylation	P	0.013660859756932008	over
GO:0035242	protein-arginine omega-N asymmetric methyltransferase activity	F	0.013660859756932008	over
GO:0035241	protein-arginine omega-N monomethyltransferase activity	F	0.013660859756932008	over
GO:0047179	platelet-activating factor acetyltransferase activity	F	0.013660859756932008	over
GO:0019919	peptidyl-arginine methylation, to asymmetrical-dimethyl arginine	P	0.013660859756932008	over
GO:0008230	ecdysone receptor holocomplex	C	0.013660859756932008	over
GO:0008057	eye pigment granule organization	P	0.013660859756932008	over
GO:0010314	phosphatidylinositol-5-phosphate binding	F	0.013660859756932008	over
GO:0034969	histone arginine methylation	P	0.027136789348870444	over
GO:0008534	oxidized purine nucleobase lesion DNA N-glycosylase activity	F	0.027136789348870444	over
GO:0004013	adenosylhomocysteinase activity	F	0.027136789348870444	over
GO:0007223	Wnt receptor signaling pathway, calcium modulating pathway	P	0.027136789348870444	over
GO:0005827	polar microtubule	C	0.027136789348870444	over
GO:0009789	positive regulation of abscisic acid mediated signaling pathway	P	0.027136789348870444	over
GO:0016802	trialkylsulfonium hydrolase activity	F	0.027136789348870444	over
GO:0002526	acute inflammatory response	P	0.04043026934892026	over
GO:0002504	antigen processing and presentation of peptide or polysaccharide antigen via MHC class II	P	0.04043026934892026	over
GO:0045603	positive regulation of endothelial cell differentiation	P	0.04043026934892026	over
GO:0002495	antigen processing and presentation of peptide antigen via MHC class II	P	0.04043026934892026	over
GO:0032401	establishment of melanosome localization	P	0.04043026934892026	over
GO:0032400	melanosome localization	P	0.04043026934892026	over
GO:0000702	oxidized base lesion DNA N-glycosylase activity	F	0.04043026934892026	over
GO:0016813	hydrolase activity, acting on carbon-nitrogen (but not peptide) bonds, in linear amidines	F	0.04043026934892026	over
GO:0043476	pigment accumulation	P	0.04043026934892026	over
GO:0031011	Ino80 complex	C	0.04043026934892026	over
GO:0035246	peptidyl-arginine N-methylation	P	0.04043026934892026	over
GO:0097346	INO80-type complex	C	0.04043026934892026	over
GO:0001936	regulation of endothelial cell proliferation	P	0.045232059832496174	over
