# Supplementary material for: The genome of Romanomermis culicivorax: revealing fundamental changes in the core developmental genetic toolkit in Nematoda
Source: BMC Genomics. 2013 Dec 27;14:923. doi: 10.1186/1471-2164-14-923 (PMC3890508; doi:10.1186/1471-2164-14-923)
Supplement: Additional file 4 — Levin data. Genes identified as being differentially expressed in Caenorhabditis development by Levin et al. [61]. [file 1471-2164-14-923-S4.xls]

## Sheet: Sheet1
genes found only in C. elegans					genes with a potential homologue in R. culicivorax identified by sensitive BLAST
stage-transition	gene-name	protein-ID	wormbase-gene-ID		stage-transition	gene-name	protein-ID	wormbase-gene-ID
stage1vs2	W09G12.4	CCD74020.1	WBGene00001103		stage1vs2	K07B1.1	CCD68623.1	WBGene00006623
stage1vs2	R11D1.5	CAA99903.2	WBGene00006222		stage1vs2	K04G2.7b	CAQ35050.1	WBGene00010566
stage1vs2	F07C6.2	CAA93485.2	WBGene00008553		stage1vs2	T13C5.4	CCD64555.1	WBGene00020485
stage1vs2	Y19D2B.2	CAE17976.1	WBGene00012490		stage1vs2	ZK563.6	CCD63046.1	WBGene00022770
stage1vs2	F08D12.7	CCD69005.1	WBGene00017250
stage1vs2	T03F1.6b	CCD67791.1	WBGene00020188
stage1vs2	ZK856.14b	CBX25217.1	WBGene00044020
stage2vs3	M03A1.7	CCD70554.1	WBGene00000928		stage2vs3	C33G3.3	CAB01736.2	WBGene00007903
stage2vs3	W09G12.4	CCD74020.1	WBGene00001103		stage2vs3	T08B1.6	CCD72114.1	WBGene00020343
stage2vs3	F45H10.4	CAB04386.1	WBGene00009741
stage2vs3	F37C4.6	CCD70198.1	WBGene00018146
stage2vs3	W05H9.1	CCD64548.1	WBGene00021048
stage3vs4	M03A1.7	CCD70554.1	WBGene00000928		stage3vs4	F46F3.1b	CCE72135.1	WBGene00000449
stage3vs4	M03A8.4	CCD70984.1	WBGene00001572		stage3vs4	C28A5.4	CAA83601.1	WBGene00000463
stage3vs4	ZK512.9	CAB76721.1	WBGene00001720		stage3vs4	Y73C8B.4	CCD66873.1	WBGene00002246
stage3vs4	C26D10.4	CAA91122.2	WBGene00007745		stage3vs4	E03G2.3	CAA92149.2	WBGene00003169
stage3vs4	F21D5.9	CAA91038.1	WBGene00009014		stage3vs4	C39E6.4	CCD67080.1	WBGene00003377
stage3vs4	F45H10.4	CAB04386.1	WBGene00009741		stage3vs4	Y69A2AR.29	CCD74131.1	WBGene00003595
stage3vs4	F58H1.5	CAB00108.1	WBGene00010288		stage3vs4	T07C4.2	CAA82578.2	WBGene00006545
stage3vs4	R10E12.2	CAA82668.1	WBGene00011221		stage3vs4	B0285.7	CAA84298.1	WBGene00007139
stage3vs4	Y7A9D.1	CAB16544.1	WBGene00012420		stage3vs4	C36F7.1	CAB02816.2	WBGene00007984
stage3vs4	Y65A5A.1	CAB07433.1	WBGene00013418		stage3vs4	F13B12.2	CAA94591.2	WBGene00008730
stage3vs4	Y106G6H.1	CAB63336.1	WBGene00013716		stage3vs4	F40F9.8	CAA94763.2	WBGene00009585
stage3vs4	ZK662.2	CAB01898.1	WBGene00014039		stage3vs4	F45H11.1b	CAI79244.1	WBGene00009743
stage3vs4	F09F7.6	CCD68389.1	WBGene00017303		stage3vs4	R06F6.6	CAA86776.1	WBGene00011069
stage3vs4	F26F12.3c	CCD62679.1	WBGene00017834		stage3vs4	T27D12.1b	CBI63233.1	WBGene00012085
stage3vs4	F37C4.6	CCD70198.1	WBGene00018146		stage3vs4	Y22F5A.1	CAA16320.2	WBGene00012494
stage3vs4	F44E2.9	CCD71229.1	WBGene00018422		stage3vs4	Y48E1B.9b	CAT01084.1	WBGene00013008
stage3vs4	T05B11.1	CCD65784.1	WBGene00020245		stage3vs4	F13D11.1	CCD69455.1	WBGene00017427
stage3vs4	T23C6.4	CCD61705.1	WBGene00020726		stage3vs4	K09H11.1	CCD67873.1	WBGene00019599
stage3vs4	T25D10.4	CCD72076.1	WBGene00020801		stage3vs4	T08B1.6	CCD72114.1	WBGene00020343
stage3vs4	W05H9.1	CCD64548.1	WBGene00021048		stage3vs4	Y46E12A.4	CCD73786.1	WBGene00044798
stage3vs4	Y62H9A.15b	CBX53349.1	WBGene00045252
stage4vs5	ZK512.3	CAA80145.1	WBGene00000425		stage4vs5	F46F3.1b	CCE72135.1	WBGene00000449
stage4vs5	M03A1.7	CCD70554.1	WBGene00000928		stage4vs5	C34E10.7	CCD66651.1	WBGene00000561
stage4vs5	H20J18.1b	CAD44137.1	WBGene00004739		stage4vs5	B0304.1c	CCD61733.1	WBGene00001948
stage4vs5	ZK863.5	CAB01451.1	WBGene00005082		stage4vs5	C37F5.1	CCD66965.1	WBGene00002990
stage4vs5	D1065.5	CCD67700.1	WBGene00005421		stage4vs5	R03E9.1	CCD72421.1	WBGene00003163
stage4vs5	C05A9.2	CAA94201.2	WBGene00007317		stage4vs5	C39E6.4	CCD67080.1	WBGene00003377
stage4vs5	F21D5.9	CAA91038.1	WBGene00009014		stage4vs5	C06G3.1b	CCD83548.1	WBGene00003695
stage4vs5	F46F3.3c	CCG28244.1	WBGene00009791		stage4vs5	C56E10.4c	CCD65639.1	WBGene00003727
stage4vs5	F54C8.6d	CBW48395.1	WBGene00010039		stage4vs5	Y75B8A.2b	CAC70124.1	WBGene00003779
stage4vs5	T28B8.1	CAB03441.1	WBGene00012113		stage4vs5	Y119D3B.17	CCD73932.1	WBGene00003978
stage4vs5	W03G11.4	CAA91547.1	WBGene00012226		stage4vs5	Y75B8A.1	CAA22081.2	WBGene00004024
stage4vs5	Y81G3A.4b	CBI63249.1	WBGene00013592		stage4vs5	D1081.2	CAB00023.1	WBGene00006844
stage4vs5	C01B7.1c	CCD62089.1	WBGene00015274		stage4vs5	B0272.4	CAA86314.1	WBGene00007130
stage4vs5	C14F11.6	CCD64543.1	WBGene00015781		stage4vs5	B0285.7	CAA84298.1	WBGene00007139
stage4vs5	F21A9.2	CCD69781.1	WBGene00017651		stage4vs5	C36F7.1	CAB02816.2	WBGene00007984
stage4vs5	F26F12.3c	CCD62679.1	WBGene00017834		stage4vs5	F13B12.2	CAA94591.2	WBGene00008730
stage4vs5	F40G9.5	CCD70938.1	WBGene00018241		stage4vs5	F45H11.1b	CAI79244.1	WBGene00009743
stage4vs5	K08B5.2	CCD72131.1	WBGene00019519		stage4vs5	F54F3.4	CAB01974.1	WBGene00010063
stage4vs5	W05H9.1	CCD64548.1	WBGene00021048		stage4vs5	R06F6.6	CAA86776.1	WBGene00011069
					stage4vs5	T13H5.3	CAA91419.2	WBGene00011757
					stage4vs5	T20B3.1	CAB04738.1	WBGene00011850
					stage4vs5	T27D12.1b	CBI63233.1	WBGene00012085
					stage4vs5	Y53F4B.1	CAB61068.2	WBGene00013149
					stage4vs5	F09G8.5	CCD62650.1	WBGene00017320
					stage4vs5	F10C1.5	CCD65032.1	WBGene00017326
					stage4vs5	F13D11.1	CCD69455.1	WBGene00017427
					stage4vs5	F22B7.9	CCD62138.1	WBGene00017698
					stage4vs5	F53F10.1	CCD66418.1	WBGene00018763
					stage4vs5	K02E10.6	CCD72280.1	WBGene00019320
					stage4vs5	K09H11.1	CCD67873.1	WBGene00019599
					stage4vs5	T28D9.3e	CCD72712.1	WBGene00020895
					stage4vs5	T01D1.8	CCD71498.1	WBGene00044641
					stage4vs5	Y46E12A.4	CCD73786.1	WBGene00044798
stage5vs6	C01C10.4	CCD62385.1	WBGene00000526		stage5vs6	K02B12.1	CAB00031.2	WBGene00000431
stage5vs6	C37A5.9	CAB07332.2	WBGene00004202		stage5vs6	F29F11.5c	CAL90892.1	WBGene00000445
stage5vs6	C05A9.2	CAA94201.2	WBGene00007317		stage5vs6	C33D12.1	CCD66476.1	WBGene00000452
stage5vs6	F21D5.9	CAA91038.1	WBGene00009014		stage5vs6	T05A6.1	CAA90667.1	WBGene00000516
stage5vs6	F58G1.4	CAB04526.1	WBGene00010266		stage5vs6	R03C1.3b	CAD62039.1	WBGene00000584
stage5vs6	F59B2.9	CAA77586.2	WBGene00010311		stage5vs6	F38B6.5b	CCD68213.1	WBGene00000745
stage5vs6	F59F4.3	CAB03159.2	WBGene00010338		stage5vs6	T14B4.7b	CCD65276.1	WBGene00001072
stage5vs6	M04G12.4b	CAD56592.2	WBGene00010868		stage5vs6	T22B7.1d	CCD74410.1	WBGene00001182
stage5vs6	R09A8.5	CAA92007.1	WBGene00011154		stage5vs6	C05C8.3	CCD63089.1	WBGene00001428
stage5vs6	T02E9.5	CAB54299.3	WBGene00011383		stage5vs6	F56B3.10	CCD71946.1	WBGene00001788
stage5vs6	Y57G11B.2b	CCA65678.1	WBGene00013295		stage5vs6	R09F10.4	CCD69417.1	WBGene00002127
stage5vs6	C14F11.6	CCD64543.1	WBGene00015781		stage5vs6	R12E2.9	CCD65176.1	WBGene00002137
stage5vs6	C46G7.1	CCD67200.1	WBGene00016721		stage5vs6	C37F5.1	CCD66965.1	WBGene00002990
stage5vs6	F25E5.1	CCD65085.1	WBGene00017782		stage5vs6	C10A4.8	CCD62398.1	WBGene00003380
stage5vs6	F38B6.3	CCD68217.1	WBGene00018173		stage5vs6	K11E4.5b	CAH60769.1	WBGene00003661
stage5vs6	R03E9.2	CCD72427.2	WBGene00019843		stage5vs6	C56E10.4c	CCD65639.1	WBGene00003727
stage5vs6	R03H10.2	CCD70300.1	WBGene00019855		stage5vs6	Y75B8A.2b	CAC70124.1	WBGene00003779
stage5vs6	T27F7.2c	CCD72090.1	WBGene00020867		stage5vs6	Y119D3B.17	CCD73932.1	WBGene00003978
stage5vs6	Y41D4B.26	CCD66724.1	WBGene00021525		stage5vs6	Y75B8A.1	CAA22081.2	WBGene00004024
stage5vs6	C39D10.11	CCD63862.1	WBGene00043983		stage5vs6	ZK1290.3b	CCD65932.1	WBGene00004398
					stage5vs6	W06B3.2d	CAJ21562.1	WBGene00004859
					stage5vs6	K08A8.2b	CCD62390.1	WBGene00004949
					stage5vs6	F08C6.4b	CCD67351.1	WBGene00006063
					stage5vs6	F01E11.4	CCD83462.2	WBGene00006642
					stage5vs6	Y113G7A.6c	CAR64688.1	WBGene00006652
					stage5vs6	D1081.2	CAB00023.1	WBGene00006844
					stage5vs6	C04C11.2	CAA96582.1	WBGene00007296
					stage5vs6	C50B6.9	CAB02853.2	WBGene00008222
					stage5vs6	F47G4.4	CAB16313.1	WBGene00009825
					stage5vs6	F49E12.6	CAA91391.2	WBGene00009899
					stage5vs6	C02B10.3	CCD61165.1	WBGene00015328
					stage5vs6	C27D6.4c	CCD65813.1	WBGene00016162
					stage5vs6	C52D10.1	CAM36322.1	WBGene00016875
					stage5vs6	F10C1.5	CCD65032.1	WBGene00017326
					stage5vs6	F10D7.3	CCD67838.1	WBGene00017340
					stage5vs6	F22A3.5	CCD64582.2	WBGene00017690
					stage5vs6	F22B7.9	CCD62138.1	WBGene00017698
					stage5vs6	F46C8.3	CCD71293.1	WBGene00018485
					stage5vs6	F53F10.1	CCD66418.1	WBGene00018763
					stage5vs6	H14N18.3	CCD72356.1	WBGene00019203
					stage5vs6	K02E10.6	CCD72280.1	WBGene00019320
					stage5vs6	M03D4.4b	CCD72303.1	WBGene00019751
					stage5vs6	T22E7.1b	CCD61915.1	WBGene00020693
					stage5vs6	T27B1.2	CCD72790.1	WBGene00020848
stage6vs7	T04C10.4	CAA93757.1	WBGene00000221		stage6vs7	C44F1.5	CAA88853.3	WBGene00000070
stage6vs7	Y71F9AR.1	CCD73520.1	WBGene00000237		stage6vs7	C25A11.4e	CCD62273.1	WBGene00000100
stage6vs7	C01C10.4	CCD62385.1	WBGene00000526		stage6vs7	K08F8.2	CAA91284.1	WBGene00000220
stage6vs7	ZK525.1	CAB05022.1	WBGene00001458		stage6vs7	C54D1.6	CCD66852.1	WBGene00000238
stage6vs7	M03A8.4	CCD70984.1	WBGene00001572		stage6vs7	C27A12.5	CCD61202.1	WBGene00000429
stage6vs7	T14F9.4b	CCD68943.1	WBGene00003968		stage6vs7	K02B12.1	CAB00031.2	WBGene00000431
stage6vs7	C01A2.2b	CAQ76454.1	WBGene00007214		stage6vs7	W03A3.1	CCD73324.1	WBGene00000435
stage6vs7	C01G12.1	CAB03812.1	WBGene00007242		stage6vs7	F29F11.5c	CAL90892.1	WBGene00000445
stage6vs7	C03A3.1b	CAH60746.1	WBGene00007266		stage6vs7	K12H4.1	CCD71202.1	WBGene00000448
stage6vs7	C05A9.2	CAA94201.2	WBGene00007317		stage6vs7	C33D12.7	CCD66474.1	WBGene00000451
stage6vs7	C05G5.1	CAA94104.1	WBGene00007347		stage6vs7	C33D12.1	CCD66476.1	WBGene00000452
stage6vs7	C09G1.4	CAA90541.2	WBGene00007486		stage6vs7	T05A6.1	CAA90667.1	WBGene00000516
stage6vs7	C47E8.6	CAA99794.3	WBGene00008144		stage6vs7	R03C1.3b	CAD62039.1	WBGene00000584
stage6vs7	C48B4.3	CAA82374.1	WBGene00008168		stage6vs7	ZK1193.1	CCD71633.1	WBGene00000608
stage6vs7	F11F1.6	CAB02928.2	WBGene00008718		stage6vs7	F17C8.2	CAA84800.1	WBGene00000664
stage6vs7	F14E5.5	CAA91408.1	WBGene00008803		stage6vs7	T05A1.2	CAA92476.1	WBGene00000696
stage6vs7	F15G9.1c	CAD56568.1	WBGene00008865		stage6vs7	D1069.2	CCD67128.1	WBGene00000778
stage6vs7	F21D5.9	CAA91038.1	WBGene00009014		stage6vs7	T14B4.7b	CCD65276.1	WBGene00001072
stage6vs7	F25H8.6	CAA93282.1	WBGene00009133		stage6vs7	K02B9.4d	CBY25185.1	WBGene00001251
stage6vs7	F44A6.5	CAA90725.1	WBGene00009677		stage6vs7	C05C8.3	CCD63089.1	WBGene00001428
stage6vs7	F53C11.5c	CAK12562.1	WBGene00009975		stage6vs7	T24B8.6	CAA92758.2	WBGene00001950
stage6vs7	F59B2.9	CAA77586.2	WBGene00010311		stage6vs7	R09F10.4	CCD69417.1	WBGene00002127
stage6vs7	R09A8.5	CAA92007.1	WBGene00011154		stage6vs7	R12E2.9	CCD65176.1	WBGene00002137
stage6vs7	T02E9.5	CAB54299.3	WBGene00011383		stage6vs7	F57B7.4	CAA98493.3	WBGene00003248
stage6vs7	T05G5.1b	CCC42198.1	WBGene00011498		stage6vs7	F46G10.6	CAA94125.1	WBGene00003511
stage6vs7	T19B10.5	CAA98539.2	WBGene00011833		stage6vs7	F56F3.2b	CAD88217.1	WBGene00003577
stage6vs7	T19C4.1	CAA99917.1	WBGene00011838		stage6vs7	Y69A2AR.29	CCD74131.1	WBGene00003595
stage6vs7	T25B9.3b	CAH04719.1	WBGene00012009		stage6vs7	H01A20.1	CAA16168.1	WBGene00003602
stage6vs7	T28B8.1	CAB03441.1	WBGene00012113		stage6vs7	ZC410.1e	CCG28237.1	WBGene00003610
stage6vs7	W03G11.4	CAA91547.1	WBGene00012226		stage6vs7	C29E6.5	CAA96605.1	WBGene00003633
stage6vs7	W07G1.3	CAB04935.2	WBGene00012330		stage6vs7	Y67A6A.2b	CAQ76486.1	WBGene00003652
stage6vs7	W09D6.5	CAB04946.1	WBGene00012358		stage6vs7	C28D4.1	CAB05126.3	WBGene00003690
stage6vs7	Y45F3A.4	CAA21491.2	WBGene00012861		stage6vs7	C56E10.4c	CCD65639.1	WBGene00003727
stage6vs7	Y47D3B.9	CAA21044.1	WBGene00012943		stage6vs7	F14B8.1b	CCD64772.1	WBGene00003732
stage6vs7	ZC247.2	CAB02309.1	WBGene00013860		stage6vs7	F25D7.3b	CAV31771.1	WBGene00003847
stage6vs7	ZC443.2	CAA99949.2	WBGene00013897		stage6vs7	F54E7.3c	CCD61766.1	WBGene00003918
stage6vs7	ZK512.1	CAA80144.2	WBGene00013982		stage6vs7	F54C1.7	CCD67549.1	WBGene00003934
stage6vs7	B0302.5	CCD61700.1	WBGene00015122		stage6vs7	F40F8.7	CAA93267.1	WBGene00004096
stage6vs7	C10G8.8b	CCD64167.1	WBGene00015684		stage6vs7	F53G2.4c	CCD71698.1	WBGene00004129
stage6vs7	C14F11.6	CCD64543.1	WBGene00015781		stage6vs7	W10G6.2b	CAJ55247.1	WBGene00004789
stage6vs7	C18A3.4c	CCD65014.1	WBGene00015942		stage6vs7	W06B3.2d	CAJ21562.1	WBGene00004859
stage6vs7	C26E6.2	CCD65726.1	WBGene00016138		stage6vs7	K08A8.2b	CCD62390.1	WBGene00004949
stage6vs7	C42D4.1	CCD66613.1	WBGene00016594		stage6vs7	C14F5.3d	CCD63851.1	WBGene00006588
stage6vs7	C54E4.4	CCD68038.1	WBGene00016919		stage6vs7	F01E11.4	CCD83462.2	WBGene00006642
stage6vs7	F09F9.1	CCD69101.1	WBGene00017306		stage6vs7	Y113G7A.6c	CAR64688.1	WBGene00006652
stage6vs7	F14B8.5c	CCD64780.1	WBGene00017447		stage6vs7	F13C5.6b	CCD69435.1	WBGene00006825
stage6vs7	F14B8.6	CCD64777.1	WBGene00017448		stage6vs7	T03G11.8	CCD68815.1	WBGene00006983
stage6vs7	F21A9.2	CCD69781.1	WBGene00017651		stage6vs7	C04C11.2	CAA96582.1	WBGene00007296
stage6vs7	F25B5.1b	CCD68772.1	WBGene00017773		stage6vs7	C49A1.10	CAB05703.3	WBGene00008191
stage6vs7	F28F9.2	CCD70187.1	WBGene00017906		stage6vs7	C49F8.3	CAA94123.1	WBGene00008215
stage6vs7	F48D6.4c	CCD67850.1	WBGene00018602		stage6vs7	F13E6.4	CAA92121.2	WBGene00008748
stage6vs7	F52E1.9	CCD70811.1	WBGene00018697		stage6vs7	F20C5.4	CAA92297.1	WBGene00008969
stage6vs7	F53B3.3	CCD61861.2	WBGene00018742		stage6vs7	F26A3.4	CAB01700.1	WBGene00009142
stage6vs7	F55A4.2	CCD62879.1	WBGene00018854		stage6vs7	F32F2.1h	CCF23437.1	WBGene00009337
stage6vs7	H11E01.3	CCD61777.1	WBGene00019188		stage6vs7	F47B10.7	CAA91987.2	WBGene00009818
stage6vs7	K02E10.4b	CCD72278.1	WBGene00019318		stage6vs7	F49E12.6	CAA91391.2	WBGene00009899
stage6vs7	K08B5.2	CCD72131.1	WBGene00019519		stage6vs7	F53F8.1	CAB04459.2	WBGene00009998
stage6vs7	M01H9.3d	CCD73068.1	WBGene00019719		stage6vs7	K09G1.1e	CBO25099.1	WBGene00010727
stage6vs7	R03E9.2	CCD72427.2	WBGene00019843		stage6vs7	R07E3.1b	CAJ58500.1	WBGene00011102
stage6vs7	R03H10.2	CCD70300.1	WBGene00019855		stage6vs7	R186.6	CAB76723.2	WBGene00011307
stage6vs7	R07G3.8	CCD70520.1	WBGene00019944		stage6vs7	T16A9.4	CAB00879.1	WBGene00011794
stage6vs7	R09F10.5	CCD69418.1	WBGene00019988		stage6vs7	T22C8.5	CAA88877.1	WBGene00011926
stage6vs7	Y22D7AL.6b	CCD73757.1	WBGene00021245		stage6vs7	Y43E12A.2	CAA15974.2	WBGene00012794
stage6vs7	Y41D4B.6	CCD66706.1	WBGene00021513		stage6vs7	Y53C12C.1	CAB09133.1	WBGene00013147
stage6vs7	Y41D4B.26	CCD66724.1	WBGene00021525		stage6vs7	Y53F4B.20	CAB70109.2	WBGene00013166
stage6vs7	Y55B1AL.1	CCD61808.1	WBGene00021903		stage6vs7	Y57A10B.1	CAA21688.2	WBGene00013273
stage6vs7	Y55F3AM.10	CCD74068.1	WBGene00021927		stage6vs7	Y75B8A.6	CAA22096.2	WBGene00013543
stage6vs7	ZC449.5	CCD72337.1	WBGene00022615		stage6vs7	ZK337.2	CAB05008.2	WBGene00013970
stage6vs7	VB0395L.1	CAI79176.1	WBGene00044150		stage6vs7	ZK822.1	CAA98066.2	WBGene00014089
					stage6vs7	B0416.1	CCD61919.1	WBGene00015177
					stage6vs7	C02B10.3	CCD61165.1	WBGene00015328
					stage6vs7	C05C8.7	CCD63093.1	WBGene00015464
					stage6vs7	C05D10.4c	CCD63179.1	WBGene00015480
					stage6vs7	C06E1.8	CCD62568.1	WBGene00015523
					stage6vs7	C25E10.12	CCD65658.1	WBGene00016101
					stage6vs7	C34H3.1	CCD66691.1	WBGene00016423
					stage6vs7	F08C6.5	CCD67348.2	WBGene00017243
					stage6vs7	F16F9.4	CCD69037.1	WBGene00017515
					stage6vs7	F18F11.3	CCD69675.1	WBGene00017576
					stage6vs7	F22A3.5	CCD64582.2	WBGene00017690
					stage6vs7	F26G1.6	CCD65849.1	WBGene00017842
					stage6vs7	F35B3.7	CCD66255.1	WBGene00018033
					stage6vs7	F53F10.1	CCD66418.1	WBGene00018763
					stage6vs7	H10E21.5	CCD68273.1	WBGene00019185
					stage6vs7	H14N18.3	CCD72356.1	WBGene00019203
					stage6vs7	K02E10.6	CCD72280.1	WBGene00019320
					stage6vs7	M03D4.4b	CCD72303.1	WBGene00019751
					stage6vs7	PDB1.1c	CCD69000.1	WBGene00019803
					stage6vs7	R02C2.4	CCD68556.1	WBGene00019816
					stage6vs7	T01B6.1	CCD74380.1	WBGene00020134
					stage6vs7	T14E8.1c	CCD83402.1	WBGene00020504
					stage6vs7	T22E7.1b	CCD61915.1	WBGene00020693
					stage6vs7	T27A3.1e	CCD72001.1	WBGene00020838
					stage6vs7	T27B1.2	CCD72790.1	WBGene00020848
					stage6vs7	Y48G9A.9b	CCD67072.1	WBGene00021702
					stage6vs7	Y71H2AM.15b	CCD73868.1	WBGene00022180
					stage6vs7	ZK867.1d	CCD68085.1	WBGene00044068
					stage6vs7	T01D1.8	CCD71498.1	WBGene00044641
stage7vs8	F58A4.11	CAA80171.2	WBGene00001570		stage7vs8	R01E6.4	CAA92184.2	WBGene00000051
stage7vs8	M03A8.4	CCD70984.1	WBGene00001572		stage7vs8	F25G6.4	CCD64104.1	WBGene00000054
stage7vs8	ZK643.8	CAD88221.2	WBGene00001734		stage7vs8	C27A12.5	CCD61202.1	WBGene00000429
stage7vs8	T14F9.4b	CCD68943.1	WBGene00003968		stage7vs8	D1007.1	CCD67311.1	WBGene00000440
stage7vs8	Y73B6BR.1b	CCD62457.1	WBGene00004169		stage7vs8	F26B1.4	CCD64200.1	WBGene00000634
stage7vs8	ZK1067.7	CAA93886.2	WBGene00004174		stage7vs8	B0024.1	CAA94874.1	WBGene00000722
stage7vs8	ZK616.9	CCD71115.1	WBGene00004992		stage7vs8	F38B6.5b	CCD68213.1	WBGene00000745
stage7vs8	F08F1.6	CCD69029.1	WBGene00004998		stage7vs8	F59F3.2	CAA91992.2	WBGene00000750
stage7vs8	C01A2.2b	CAQ76454.1	WBGene00007214		stage7vs8	C02C2.3	CCD62529.1	WBGene00000845
stage7vs8	C47E8.6	CAA99794.3	WBGene00008144		stage7vs8	M01E10.2b	CCD73002.1	WBGene00001063
stage7vs8	C48B4.3	CAA82374.1	WBGene00008168		stage7vs8	C02H7.1	CCD62709.1	WBGene00001127
stage7vs8	D1054.5	CAA98437.2	WBGene00008372		stage7vs8	Y53F4B.2	CAB61069.1	WBGene00001247
stage7vs8	F11F1.6	CAB02928.2	WBGene00008718		stage7vs8	F09C12.1	CCD63061.2	WBGene00001588
stage7vs8	F22E12.3	CAA94891.2	WBGene00009060		stage7vs8	F25F8.2	CCD62432.1	WBGene00001592
stage7vs8	F25H8.6	CAA93282.1	WBGene00009133		stage7vs8	R04E5.10b	CCD65959.1	WBGene00002057
stage7vs8	F26E4.2	CAB02997.1	WBGene00009157		stage7vs8	F35C8.3	CCD62782.1	WBGene00002177
stage7vs8	F27C8.2	CAA92460.2	WBGene00009183		stage7vs8	C35C5.5	CAB01685.2	WBGene00002975
stage7vs8	F32D8.3	CAA98455.1	WBGene00009328		stage7vs8	C52B9.9	CCD65418.1	WBGene00003179
stage7vs8	F46B6.2	CAA94819.2	WBGene00009768		stage7vs8	F57B7.4	CAA98493.3	WBGene00003248
stage7vs8	F46F2.3	CAA93772.1	WBGene00009787		stage7vs8	R09G11.2d	CCD70298.1	WBGene00003600
stage7vs8	F46G10.2	CAA90543.2	WBGene00009797		stage7vs8	C29E6.5	CAA96605.1	WBGene00003633
stage7vs8	F46G10.4	CAA90544.1	WBGene00009798		stage7vs8	F44C8.6b	CCD71008.1	WBGene00003646
stage7vs8	F48C5.2	CAE17826.1	WBGene00009843		stage7vs8	F25D7.3b	CAV31771.1	WBGene00003847
stage7vs8	F49E2.2c	CAO78720.1	WBGene00009886		stage7vs8	C54D1.1	CCD66854.1	WBGene00004004
stage7vs8	F49E2.4b	CBH29663.1	WBGene00009887		stage7vs8	F53G2.4c	CCD71698.1	WBGene00004129
stage7vs8	F54C8.6d	CBW48395.1	WBGene00010039		stage7vs8	C24B5.3	CCD61428.1	WBGene00004216
stage7vs8	F54F12.2c	CCA65567.1	WBGene00010073		stage7vs8	Y39A1B.2c	CBI83243.1	WBGene00004233
stage7vs8	F57B1.5	CAB01512.1	WBGene00010188		stage7vs8	R12B2.1b	CCD73314.1	WBGene00004858
stage7vs8	F57B1.6b	CAK12566.1	WBGene00010189		stage7vs8	T25B6.7	CCD65393.1	WBGene00004911
stage7vs8	F57F5.3	CAB00099.1	WBGene00010205		stage7vs8	F40E10.2	CAA93665.1	WBGene00004950
stage7vs8	F58D5.2b	CAE11315.1	WBGene00010242		stage7vs8	F41G4.3c	CCD71059.1	WBGene00006067
stage7vs8	F58D5.3	CAB76717.1	WBGene00010243		stage7vs8	F46F11.3	CCD71336.1	WBGene00006456
stage7vs8	F58E6.11	CAE17845.1	WBGene00010258		stage7vs8	F01E11.4	CCD83462.2	WBGene00006642
stage7vs8	F58G1.7	CAB04519.1	WBGene00010269		stage7vs8	Y47D3B.5b	CAH04762.1	WBGene00006683
stage7vs8	F58G6.7	CAC70098.1	WBGene00010277		stage7vs8	R12H7.1	CAB61030.2	WBGene00006749
stage7vs8	K08E7.6	CAB01229.2	WBGene00010674		stage7vs8	C24H10.5	CCD65556.1	WBGene00006861
stage7vs8	K09C8.7	CAE17869.1	WBGene00010717		stage7vs8	T03G11.8	CCD68815.1	WBGene00006983
stage7vs8	LLC1.2c	CCD31103.1	WBGene00010793		stage7vs8	B0334.6	CAA91374.3	WBGene00007146
stage7vs8	M05B5.6	CAA95836.1	WBGene00010873		stage7vs8	C01H6.2	CAA95781.2	WBGene00007252
stage7vs8	R07A4.2	CAA91762.1	WBGene00011073		stage7vs8	C07A4.1	CAB01717.3	WBGene00007396
stage7vs8	T01B4.3	CAE17914.1	WBGene00011310		stage7vs8	C18B12.2	CAA20927.2	WBGene00007664
stage7vs8	T02G6.2	CAB04670.3	WBGene00011385		stage7vs8	C49A1.10	CAB05703.3	WBGene00008191
stage7vs8	T04F8.9	CAE17924.1	WBGene00011447		stage7vs8	F07A5.4	CAA96616.3	WBGene00008543
stage7vs8	T05D4.3	CAB03293.2	WBGene00011476		stage7vs8	F09B9.5	CAE17773.1	WBGene00008604
stage7vs8	T05E11.2b	CAQ58120.1	WBGene00011479		stage7vs8	F11C1.3	CAA91027.2	WBGene00008692
stage7vs8	T07F10.6	CAB01246.1	WBGene00011592		stage7vs8	F11F1.1c	CAB02925.1	WBGene00008714
stage7vs8	T08D10.3	CAA90638.2	WBGene00011616		stage7vs8	F13D2.1	CAA90605.4	WBGene00008735
stage7vs8	T09F3.1	CAA88872.2	WBGene00011661		stage7vs8	F18A11.2	CAB04135.1	WBGene00008929
stage7vs8	T12A7.2	CAL64005.1	WBGene00011723		stage7vs8	F20G2.3b	CAR31483.1	WBGene00008987
stage7vs8	T12A7.5	CAA98143.1	WBGene00011726		stage7vs8	F32F2.1h	CCF23437.1	WBGene00009337
stage7vs8	T12D8.9b	CAH10815.1	WBGene00011736		stage7vs8	F46G10.1a	CAA90542.3	WBGene00009796
stage7vs8	T16G1.2b	CBG22747.1	WBGene00011796		stage7vs8	F47B10.7	CAA91987.2	WBGene00009818
stage7vs8	T19B10.5	CAA98539.2	WBGene00011833		stage7vs8	F53F8.1	CAB04459.2	WBGene00009998
stage7vs8	T19C4.1	CAA99917.1	WBGene00011838		stage7vs8	F57B7.1b	CAD36492.1	WBGene00010191
stage7vs8	T27F6.8	CAB04887.1	WBGene00012107		stage7vs8	R07E3.3b	CBH29667.1	WBGene00011104
stage7vs8	Y12A6A.1	CAA19444.1	WBGene00012439		stage7vs8	T10B10.8	CAA96680.3	WBGene00011684
stage7vs8	Y39B6A.11	CAC51066.1	WBGene00012673		stage7vs8	T23F11.3b	CAL36520.1	WBGene00011955
stage7vs8	Y57A10A.35	CAE18006.1	WBGene00013272		stage7vs8	T25C12.3	CAA91487.2	WBGene00012018
stage7vs8	Y106G6H.1	CAB63336.1	WBGene00013716		stage7vs8	Y5F2A.1	CAA21645.1	WBGene00012382
stage7vs8	ZC410.5c	CBK19518.1	WBGene00013882		stage7vs8	Y32F6B.3	CAA16313.1	WBGene00012532
stage7vs8	ZC443.2	CAA99949.2	WBGene00013897		stage7vs8	Y43F8B.1e	CBW44396.1	WBGene00012812
stage7vs8	ZC455.1f	CCD31166.1	WBGene00013902		stage7vs8	Y53F4B.20	CAB70109.2	WBGene00013166
stage7vs8	ZK836.3	CAE18048.1	WBGene00014099		stage7vs8	Y57A10B.1	CAA21688.2	WBGene00013273
stage7vs8	B0302.5	CCD61700.1	WBGene00015122		stage7vs8	Y113G7A.5	CAB60486.2	WBGene00013746
stage7vs8	C09F5.1	CCD63978.1	WBGene00015647		stage7vs8	Y116F11A.6	CAB60759.1	WBGene00013819
stage7vs8	C10G8.8b	CCD64167.1	WBGene00015684		stage7vs8	ZC15.7	CAB07714.2	WBGene00013835
stage7vs8	C15F1.2	CCD64610.1	WBGene00015795		stage7vs8	ZK455.5	CAA91490.3	WBGene00013975
stage7vs8	C18A11.1	CCD65059.1	WBGene00015947		stage7vs8	ZK822.1	CAA98066.2	WBGene00014089
stage7vs8	C24B9.9	CCD65468.1	WBGene00016052		stage7vs8	B0416.1	CCD61919.1	WBGene00015177
stage7vs8	C39H7.4	CCD62219.1	WBGene00016542		stage7vs8	B0507.1	CCD62068.1	WBGene00015218
stage7vs8	C44B7.4	CCD61557.1	WBGene00016626		stage7vs8	C03F11.3	CCD62776.1	WBGene00015389
stage7vs8	C44E12.1	CCD67332.1	WBGene00016657		stage7vs8	C06E1.8	CCD62568.1	WBGene00015523
stage7vs8	F09F9.1	CCD69101.1	WBGene00017306		stage7vs8	C39D10.6	CCD63856.1	WBGene00016533
stage7vs8	F09F9.2	CCD69098.1	WBGene00017307		stage7vs8	C44B7.3	CCD61566.1	WBGene00016625
stage7vs8	F13C5.5	CCD69433.1	WBGene00017426		stage7vs8	C50F2.8	CCD67776.1	WBGene00016841
stage7vs8	F25B4.9	CCD64512.1	WBGene00017772		stage7vs8	C52B9.2b	CCD65410.1	WBGene00016865
stage7vs8	F35C8.5	CCD62784.1	WBGene00018036		stage7vs8	C56E10.1	CCD65640.1	WBGene00016975
stage7vs8	F38B6.3	CCD68217.1	WBGene00018173		stage7vs8	F14D12.1b	CCD83474.1	WBGene00017463
stage7vs8	F38B6.7	CCD68215.1	WBGene00018176		stage7vs8	F14D12.5	CCD83471.1	WBGene00017464
stage7vs8	F40A3.4	CCD66960.1	WBGene00018219		stage7vs8	F16F9.1	CCD69034.1	WBGene00017513
stage7vs8	F41C3.8b	CCD65864.1	WBGene00018274		stage7vs8	F16F9.4	CCD69037.1	WBGene00017515
stage7vs8	F46G11.2	CCD68072.1	WBGene00018515		stage7vs8	F18F11.3	CCD69675.1	WBGene00017576
stage7vs8	F47D12.6	CCD83372.1	WBGene00018562		stage7vs8	F28F5.3c	CCD70167.1	WBGene00017904
stage7vs8	F48E3.9	CCD71309.1	WBGene00018608		stage7vs8	F32B5.2	CCD70399.1	WBGene00017976
stage7vs8	F52G3.5	CCD66180.1	WBGene00018713		stage7vs8	F35B3.7	CCD66255.1	WBGene00018033
stage7vs8	F53A9.4	CCD68803.1	WBGene00018727		stage7vs8	F40A3.2	CCD66957.1	WBGene00018217
stage7vs8	F53B3.3	CCD61861.2	WBGene00018742		stage7vs8	F40A3.5	CCD66964.1	WBGene00018220
stage7vs8	F56D3.1	CCD71961.1	WBGene00018969		stage7vs8	F46H5.8	CCD71362.1	WBGene00018523
stage7vs8	F56F10.2	CCD70866.1	WBGene00018985		stage7vs8	F47E1.3	CCD71415.1	WBGene00018567
stage7vs8	F57H12.6	CCD69772.1	WBGene00019021		stage7vs8	F53B1.4	CCD68828.1	WBGene00018737
stage7vs8	H04M03.4	CCD63380.1	WBGene00019154		stage7vs8	F55E10.6	CCD70892.1	WBGene00018885
stage7vs8	K01A2.10	CCD61961.1	WBGene00019284		stage7vs8	F56F10.1	CCD70865.1	WBGene00018984
stage7vs8	K02E10.4b	CCD72278.1	WBGene00019318		stage7vs8	H14E04.1	CCD72180.1	WBGene00019198
stage7vs8	K02F3.9	CCD61876.1	WBGene00019332		stage7vs8	H14N18.3	CCD72356.1	WBGene00019203
stage7vs8	K08B5.2	CCD72131.1	WBGene00019519		stage7vs8	K01A2.11d	CCD61965.1	WBGene00019285
stage7vs8	K10G6.4	CCD72894.1	WBGene00019641		stage7vs8	R05C11.1	CCD65360.1	WBGene00019873
stage7vs8	M60.4b	CCD69427.1	WBGene00019780		stage7vs8	R12A1.3	CCD68893.1	WBGene00020017
stage7vs8	R02F11.1	CCD67010.1	WBGene00019839		stage7vs8	R57.2	CCD73109.1	WBGene00020083
stage7vs8	R07G3.8	CCD70520.1	WBGene00019944		stage7vs8	T05A8.5	CCD73587.1	WBGene00020231
stage7vs8	R09F10.5	CCD69418.1	WBGene00019988		stage7vs8	T07F8.2	CCD65915.1	WBGene00020319
stage7vs8	R12C12.9b	CCD72330.1	WBGene00020029		stage7vs8	T13C5.4	CCD64555.1	WBGene00020485
stage7vs8	R148.1b	CCD67220.1	WBGene00020100		stage7vs8	T19D7.1	CCD73156.2	WBGene00020569
stage7vs8	T01C8.2	CCD68836.1	WBGene00020143		stage7vs8	T19H12.6	CCD67002.1	WBGene00020590
stage7vs8	T22B11.4b	CCD70239.1	WBGene00020678		stage7vs8	T23E7.2e	CCD83565.1	WBGene00020732
stage7vs8	T23F4.2	CCD73620.1	WBGene00020740		stage7vs8	T27A1.4	CCD73627.1	WBGene00020836
stage7vs8	W06B11.3	CCD69462.1	WBGene00021060		stage7vs8	T27A3.1e	CCD72001.1	WBGene00020838
stage7vs8	Y40B10A.9	CCD70637.1	WBGene00021493		stage7vs8	Y41G9A.3	CCD74419.1	WBGene00021527
stage7vs8	Y50C1A.2	CCD63557.1	WBGene00021734		stage7vs8	Y59C2A.1	CCD66460.1	WBGene00021984
stage7vs8	Y54G2A.11b	CCD83500.1	WBGene00021876		stage7vs8	Y67D8C.9b	CCD74103.1	WBGene00022073
stage7vs8	Y55B1BL.1	CCD72885.1	WBGene00021909		stage7vs8	Y71H2AM.15b	CCD73868.1	WBGene00022180
stage7vs8	Y102A11A.5	CCD71589.1	WBGene00022415		stage7vs8	ZC581.1	CCD64899.1	WBGene00022631
stage7vs8	T14E8.4	CCD83408.1	WBGene00043981		stage7vs8	C07A9.12	CAI06056.1	WBGene00043994
stage7vs8	R02E4.2	CCD69114.1	WBGene00044021		stage7vs8	T01D1.8	CCD71498.1	WBGene00044641
stage7vs8	F36H2.5	CAJ15165.2	WBGene00044404		stage7vs8	T22F3.12	CCD70908.1	WBGene00044705
stage7vs8	F49F1.14	CCD66756.1	WBGene00044477
stage8vs9	Y79H2A.1b	CAH19094.1	WBGene00000273		stage8vs9	F25G6.4	CCD64104.1	WBGene00000054
stage8vs9	F02A9.2b	CCC42161.1	WBGene00001385		stage8vs9	H22K11.1	CCD72415.1	WBGene00000216
stage8vs9	K02G10.4c	CCD68562.1	WBGene00001454		stage8vs9	F54D8.4	CCD67410.1	WBGene00000279
stage8vs9	Y87G2A.15	CAD92406.1	WBGene00001704		stage8vs9	K03A11.3	CAB00867.4	WBGene00000450
stage8vs9	Y69A2AL.1	CCD65523.1	WBGene00001705		stage8vs9	M01E10.2b	CCD73002.1	WBGene00001063
stage8vs9	T16G1.8	CAB04730.1	WBGene00001711		stage8vs9	F09B12.6	CAC35810.1	WBGene00001468
stage8vs9	F28A12.2	CCD70113.1	WBGene00001721		stage8vs9	F57F5.2c	CCE71576.1	WBGene00001553
stage8vs9	F32D1.4	CCD68484.1	WBGene00001722		stage8vs9	F18E2.5b	CCA65551.1	WBGene00001675
stage8vs9	Y75B8A.20	CAA22086.1	WBGene00001724		stage8vs9	R04E5.10b	CCD65959.1	WBGene00002057
stage8vs9	E03D2.1	CCD68655.1	WBGene00003751		stage8vs9	F26D11.10	CCD70052.1	WBGene00002126
stage8vs9	C14C11.8b	CCD64503.1	WBGene00004104		stage8vs9	T23H4.1c	CBY25204.1	WBGene00002142
stage8vs9	F57B9.9	CCD70318.1	WBGene00004133		stage8vs9	K04G11.5	CAB01762.3	WBGene00002151
stage8vs9	F53F4.6b	CAQ16141.1	WBGene00004328		stage8vs9	W01A11.4	CCD74265.1	WBGene00002273
stage8vs9	ZK616.9	CCD71115.1	WBGene00004992		stage8vs9	F38A5.3b	CCD67171.1	WBGene00002274
stage8vs9	F08F1.6	CCD69029.1	WBGene00004998		stage8vs9	T07H8.4j	CCD66564.1	WBGene00003165
stage8vs9	R04B5.8	CAA94844.1	WBGene00005127		stage8vs9	E03G2.3	CAA92149.2	WBGene00003169
stage8vs9	W02F12.7	CCD72938.1	WBGene00005187		stage8vs9	C28A5.3	CAA83598.1	WBGene00003590
stage8vs9	D1065.5	CCD67700.1	WBGene00005421		stage8vs9	T03G6.2c	CCD71835.1	WBGene00003630
stage8vs9	K11D12.3b	CCD64408.1	WBGene00005655		stage8vs9	T18D3.2	CAA92192.1	WBGene00003854
stage8vs9	D1014.1	CCD68311.1	WBGene00006309		stage8vs9	F29C12.1b	CAI46603.1	WBGene00004120
stage8vs9	F52E4.6	CCD66481.1	WBGene00006948		stage8vs9	C06E8.3c	CCD63393.1	WBGene00004182
stage8vs9	C03A3.3	CAA97774.2	WBGene00007268		stage8vs9	C30H6.2	CAB02806.1	WBGene00006487
stage8vs9	C11E4.8	CAE17725.1	WBGene00007522		stage8vs9	Y6B3B.10	CAA21723.1	WBGene00006505
stage8vs9	C15C6.1	CAB02726.1	WBGene00007600		stage8vs9	F53B2.2	CAA98130.3	WBGene00006630
stage8vs9	C26G2.2	CAB63433.3	WBGene00007751		stage8vs9	F52E4.4	CCD66479.1	WBGene00006670
stage8vs9	C46E1.3	CAE17750.1	WBGene00008116		stage8vs9	ZK1290.12	CCD65942.1	WBGene00006947
stage8vs9	C47E8.9	CAE48499.2	WBGene00008146		stage8vs9	ZK377.1	CCD64326.1	WBGene00006952
stage8vs9	F01D5.6	CAB04042.1	WBGene00008496		stage8vs9	T24F1.6b	CAE54898.1	WBGene00007041
stage8vs9	F09B9.4	CAA90059.3	WBGene00008603		stage8vs9	C07A4.1	CAB01717.3	WBGene00007396
stage8vs9	F13D12.9	CAA88952.2	WBGene00008743		stage8vs9	C34F6.1	CAB03944.1	WBGene00007938
stage8vs9	F26A3.6	CAB01704.1	WBGene00009144		stage8vs9	F11C1.3	CAA91027.2	WBGene00008692
stage8vs9	F27C8.2	CAA92460.2	WBGene00009183		stage8vs9	F23H12.5	CAA98943.1	WBGene00009094
stage8vs9	F32D8.3	CAA98455.1	WBGene00009328		stage8vs9	F26A3.4	CAB01700.1	WBGene00009142
stage8vs9	F37H8.3b	CAV31775.1	WBGene00009512		stage8vs9	F46G10.1a	CAA90542.3	WBGene00009796
stage8vs9	F41E7.7b	CBH29660.1	WBGene00009623		stage8vs9	R07E3.3b	CBH29667.1	WBGene00011104
stage8vs9	F41E7.9	CAE17838.2	WBGene00009625		stage8vs9	T04H1.8	CAB01585.2	WBGene00011453
stage8vs9	F44F4.1	CAA85452.1	WBGene00009700		stage8vs9	T13H5.3	CAA91419.2	WBGene00011757
stage8vs9	F46B6.9	CAA94825.2	WBGene00009774		stage8vs9	T23G5.3	CAA79571.3	WBGene00011963
stage8vs9	F46F3.3c	CCG28244.1	WBGene00009791		stage8vs9	T25C12.3	CAA91487.2	WBGene00012018
stage8vs9	F48C5.1	CAA92132.1	WBGene00009842		stage8vs9	W06F12.2e	CBI83239.1	WBGene00012306
stage8vs9	F49C12.10	CAA92513.1	WBGene00009879		stage8vs9	Y5F2A.1	CAA21645.1	WBGene00012382
stage8vs9	F49E2.2c	CAO78720.1	WBGene00009886		stage8vs9	Y43D4A.5d	CCG28137.1	WBGene00012791
stage8vs9	F54F12.2c	CCA65567.1	WBGene00010073		stage8vs9	Y113G7A.5	CAB60486.2	WBGene00013746
stage8vs9	F57G12.2b	CBH29665.1	WBGene00010222		stage8vs9	ZK455.5	CAA91490.3	WBGene00013975
stage8vs9	F58B4.2	CAA98498.2	WBGene00010235		stage8vs9	AH9.4	CCD61186.1	WBGene00015000
stage8vs9	F58G1.5	CAB04520.1	WBGene00010267		stage8vs9	C12D12.5	CCD64312.1	WBGene00015716
stage8vs9	F58G6.7	CAC70098.1	WBGene00010277		stage8vs9	C17H11.1	CCD64980.1	WBGene00015921
stage8vs9	H01G02.1b	CBX53329.1	WBGene00010348		stage8vs9	C24A1.2b	CCD65365.1	WBGene00016029
stage8vs9	K06A4.2b	CBL87055.1	WBGene00010592		stage8vs9	C44B7.3	CCD61566.1	WBGene00016625
stage8vs9	K08C9.1	CAB04586.1	WBGene00010650		stage8vs9	F17A9.3	CCD69356.1	WBGene00017535
stage8vs9	K09B11.10	CAB05554.4	WBGene00010714		stage8vs9	F21E9.3	CCD69803.1	WBGene00017667
stage8vs9	M02G9.1b	CAR97845.1	WBGene00010830		stage8vs9	F22F4.1	CCD63821.1	WBGene00017716
stage8vs9	M03B6.3	CAB01764.2	WBGene00010835		stage8vs9	F49H12.3	CCD71578.1	WBGene00018654
stage8vs9	M05B5.6	CAA95836.1	WBGene00010873		stage8vs9	F55E10.6	CCD70892.1	WBGene00018885
stage8vs9	R07A4.2	CAA91762.1	WBGene00011073		stage8vs9	F56F10.1	CCD70865.1	WBGene00018984
stage8vs9	R07E3.6	CAA89071.1	WBGene00011107		stage8vs9	H05L03.3	CCD71570.1	WBGene00019160
stage8vs9	R10E11.9	CAA82356.3	WBGene00011220		stage8vs9	K01A2.11d	CCD61965.1	WBGene00019285
stage8vs9	T01E8.8	CAE17927.1	WBGene00011335		stage8vs9	K11D12.9	CCD64403.1	WBGene00019649
stage8vs9	T05E11.2b	CAQ58120.1	WBGene00011479		stage8vs9	M60.2	CCD69425.1	WBGene00019779
stage8vs9	T05H10.3	CAA87790.1	WBGene00011508		stage8vs9	T08B1.6	CCD72114.1	WBGene00020343
stage8vs9	T16G1.2b	CBG22747.1	WBGene00011796		stage8vs9	T13C5.4	CCD64555.1	WBGene00020485
stage8vs9	T20D3.2	CAA92485.1	WBGene00011856		stage8vs9	T25B6.2	CCD65388.1	WBGene00020788
stage8vs9	T24C2.5	CAA92203.1	WBGene00011984		stage8vs9	T27A10.7	CCD65083.1	WBGene00020847
stage8vs9	Y9C2UA.1c	CAT01104.1	WBGene00012421		stage8vs9	Y22D7AR.5	CCD73770.1	WBGene00021259
stage8vs9	Y17G7B.1	CAA19448.1	WBGene00012457		stage8vs9	Y59C2A.1	CCD66460.1	WBGene00021984
stage8vs9	Y45F3A.8	CAA21492.2	WBGene00012863		stage8vs9	ZC64.2	CCD71430.1	WBGene00022515
stage8vs9	Y53H1B.2	CAB60416.1	WBGene00013181		stage8vs9	ZC155.5b	CCD66677.1	WBGene00022533
stage8vs9	Y57A10A.24	CAB60767.1	WBGene00013264		stage8vs9	ZC250.3	CCD71244.1	WBGene00022577
stage8vs9	Y81G3A.4b	CBI63249.1	WBGene00013592		stage8vs9	Y71G12B.31	CCD67982.1	WBGene00044348
stage8vs9	ZC374.2	CAA96700.2	WBGene00013872		stage8vs9	T23F2.1	CCD68065.1	WBGene00044623
stage8vs9	ZC410.5c	CBK19518.1	WBGene00013882		stage8vs9	T22F3.12	CCD70908.1	WBGene00044705
stage8vs9	ZK675.4	CAA86846.1	WBGene00014067
stage8vs9	B0280.7	CCD61603.1	WBGene00015103
stage8vs9	B0416.3	CCD61921.1	WBGene00015179
stage8vs9	C01F1.5	CCD62409.1	WBGene00015300
stage8vs9	C02F12.3	CCD62374.1	WBGene00015354
stage8vs9	C05E11.7	CCD63263.1	WBGene00015496
stage8vs9	C09B8.3	CCD63798.1	WBGene00015622
stage8vs9	C12D12.1c	CCD64311.1	WBGene00015713
stage8vs9	C18A11.3	CCD65068.1	WBGene00015949
stage8vs9	C18B2.5b	CCD65077.1	WBGene00015956
stage8vs9	C24B9.9	CCD65468.1	WBGene00016052
stage8vs9	C37C3.11	CCD66953.1	WBGene00016503
stage8vs9	C39H7.4	CCD62219.1	WBGene00016542
stage8vs9	C56E10.3b	CCD65642.1	WBGene00016976
stage8vs9	D1007.13b	CCD67329.1	WBGene00017009
stage8vs9	F09C12.6	CCD63063.1	WBGene00017278
stage8vs9	F13H8.5b	CCD66057.1	WBGene00017438
stage8vs9	F18C5.4	CCD68195.1	WBGene00017559
stage8vs9	F20D6.10	CCD68326.1	WBGene00017639
stage8vs9	F22B7.1	CCD62132.1	WBGene00017692
stage8vs9	F22F4.5	CCD63824.1	WBGene00017718
stage8vs9	F32A5.4b	CCD66275.1	WBGene00017970
stage8vs9	F32E10.3	CCD70434.1	WBGene00017991
stage8vs9	F35C8.5	CCD62784.1	WBGene00018036
stage8vs9	F35H10.3	CCD69636.1	WBGene00018069
stage8vs9	F36H9.5	CCD70644.1	WBGene00018113
stage8vs9	F41E6.12	CCD64089.1	WBGene00018293
stage8vs9	F41G4.8	CCD71063.1	WBGene00018311
stage8vs9	F53E10.4	CCD66101.1	WBGene00018760
stage8vs9	F54C1.6	CCD67548.1	WBGene00018791
stage8vs9	F59B1.2	CCD72117.1	WBGene00019097
stage8vs9	H04M03.4	CCD63380.1	WBGene00019154
stage8vs9	H22K11.3	CCD72417.1	WBGene00019226
stage8vs9	R02F11.1	CCD67010.1	WBGene00019839
stage8vs9	R04E5.7	CCD65955.1	WBGene00019870
stage8vs9	R07G3.6	CCD70517.1	WBGene00019942
stage8vs9	R09F10.5	CCD69418.1	WBGene00019988
stage8vs9	R173.4	CCD61850.1	WBGene00020126
stage8vs9	T01C8.2	CCD68836.1	WBGene00020143
stage8vs9	T08G2.2	CCD61701.1	WBGene00020365
stage8vs9	T19A5.3b	CCD72155.1	WBGene00020554
stage8vs9	Y41D4B.1	CCD66722.1	WBGene00021511
stage8vs9	Y54G2A.33	CCD83523.1	WBGene00021895
stage8vs9	Y102A11A.5	CCD71589.1	WBGene00022415
stage8vs9	ZC123.1	CCD73558.1	WBGene00022517
stage8vs9	ZC449.4	CCD72336.1	WBGene00022614
stage8vs9	ZC487.1b	CCD74343.1	WBGene00022623
stage8vs9	ZC581.3	CCD64900.1	WBGene00022633
stage8vs9	ZK418.7	CCD61627.1	WBGene00022736
stage8vs9	K12B6.9	CCD70375.1	WBGene00023432
stage8vs9	ZK856.14b	CBX25217.1	WBGene00044020
stage8vs9	C23H4.8	CAI79151.1	WBGene00044132
stage8vs9	C23H5.11	CCD65349.1	WBGene00044649
stage8vs9	M153.5	CAO78723.1	WBGene00045481
stage9vs10	B0019.1	CAA15509.3	WBGene00000138		stage9vs10	F54D12.3	CCD71779.2	WBGene00000008
stage9vs10	C50H2.2b	CAA98250.1	WBGene00001211		stage9vs10	F28F8.1	CAB03014.2	WBGene00000057
stage9vs10	K01A2.2b	CCD61951.1	WBGene00001391		stage9vs10	H22K11.1	CCD72415.1	WBGene00000216
stage9vs10	K02F3.3	CCD61872.1	WBGene00001392		stage9vs10	R01E6.3b	CAD18873.1	WBGene00000282
stage9vs10	K02G10.4c	CCD68562.1	WBGene00001454		stage9vs10	ZC64.3c	CCD71433.1	WBGene00000441
stage9vs10	ZK525.1	CAB05022.1	WBGene00001458		stage9vs10	F57B7.3	CAA98490.1	WBGene00000729
stage9vs10	E01H11.3	CCD65290.1	WBGene00001463		stage9vs10	ZC373.7	CAA88979.1	WBGene00000749
stage9vs10	W05E7.1	CCD62858.1	WBGene00001692		stage9vs10	T10H4.12	CAB61032.2	WBGene00000783
stage9vs10	F42C5.7	CCD63348.1	WBGene00001713		stage9vs10	K03C7.2c	CCD70487.1	WBGene00001441
stage9vs10	F58A4.7d	CAD91636.1	WBGene00001955		stage9vs10	F15D4.8	CAE17795.1	WBGene00001459
stage9vs10	Y22F5A.4	CAA16323.1	WBGene00003090		stage9vs10	C52D10.11	CAM36328.1	WBGene00001460
stage9vs10	ZK337.5	CAB51468.1	WBGene00003471		stage9vs10	C30G4.3	CCD63635.1	WBGene00001537
stage9vs10	T24D8.5	CCD71462.1	WBGene00003740		stage9vs10	F25F8.2	CCD62432.1	WBGene00001592
stage9vs10	F48C11.3	CAB02552.1	WBGene00003741		stage9vs10	F56F3.6	CAA83603.1	WBGene00002100
stage9vs10	D2005.2	CAB02079.1	WBGene00003746		stage9vs10	K04G11.5	CAB01762.3	WBGene00002151
stage9vs10	ZK1320.10	CAA87048.1	WBGene00003749		stage9vs10	F08F1.1c	CCD69023.1	WBGene00002195
stage9vs10	E03D2.1	CCD68655.1	WBGene00003751		stage9vs10	Y73C8B.4	CCD66873.1	WBGene00002246
stage9vs10	K09C8.6	CAD36495.1	WBGene00003757		stage9vs10	C44F1.3	CAA88850.1	WBGene00002267
stage9vs10	Y47D3B.2b	CAB54383.1	WBGene00003759		stage9vs10	W01A11.4	CCD74265.1	WBGene00002273
stage9vs10	T05D4.4b	CBB16233.1	WBGene00003887		stage9vs10	T07H8.4j	CCD66564.1	WBGene00003165
stage9vs10	F11C7.5	CCD66914.1	WBGene00003891		stage9vs10	E03G2.3	CAA92149.2	WBGene00003169
stage9vs10	F48F7.4	CAA93494.2	WBGene00004126		stage9vs10	C52B9.9	CCD65418.1	WBGene00003179
stage9vs10	T08A9.7	CCD63520.1	WBGene00004988		stage9vs10	C04G6.1c	CCD63051.1	WBGene00003402
stage9vs10	F27C8.4	CAA92462.1	WBGene00005003		stage9vs10	F58B4.1b	CAE48502.1	WBGene00003549
stage9vs10	F59E11.1	CCD72132.1	WBGene00005892		stage9vs10	Y32F6B.2	CAA16315.2	WBGene00003570
stage9vs10	T14G12.3	CCD62369.1	WBGene00006408		stage9vs10	F54D1.4	CAB00862.3	WBGene00003606
stage9vs10	T14B4.4b	CCD65272.1	WBGene00006636		stage9vs10	K08A2.5c	CCD67149.1	WBGene00003678
stage9vs10	B0379.1a	CAB05896.1	WBGene00007155		stage9vs10	VC5.5	CCD70079.1	WBGene00003725
stage9vs10	B0457.2	CAA91090.2	WBGene00007178		stage9vs10	C41D7.2	CCD62841.1	WBGene00004218
stage9vs10	C04C11.1a	CAA96583.1	WBGene00007295		stage9vs10	K07C10.1	CAA87375.2	WBGene00004227
stage9vs10	C09F12.2	CAB01720.2	WBGene00007482		stage9vs10	R13F6.9	CCD70180.1	WBGene00004857
stage9vs10	C13C4.7	CAE17713.2	WBGene00007551		stage9vs10	F39G3.8	CCD65248.1	WBGene00006570
stage9vs10	C30F2.3	CAA94579.2	WBGene00007817		stage9vs10	T24A11.3	CAA88882.4	WBGene00006591
stage9vs10	C34B4.3	CAH04727.1	WBGene00007908		stage9vs10	F21C3.1	CAA95801.2	WBGene00006656
stage9vs10	C46E1.3	CAE17750.1	WBGene00008116		stage9vs10	M110.2	CAA90259.1	WBGene00006658
stage9vs10	D1053.3	CAA91451.2	WBGene00008368		stage9vs10	K04A8.4	CCD68855.1	WBGene00006665
stage9vs10	F07C6.2	CAA93485.2	WBGene00008553		stage9vs10	F29F11.4	CAA98271.2	WBGene00006667
stage9vs10	F08G5.3b	CAE46662.1	WBGene00008582		stage9vs10	C24H10.5	CCD65556.1	WBGene00006861
stage9vs10	F11E6.3	CAB62800.1	WBGene00008707		stage9vs10	B0285.6	CAA84299.2	WBGene00007138
stage9vs10	F14E5.5	CAA91408.1	WBGene00008803		stage9vs10	B0331.2	CAB11776.1	WBGene00007141
stage9vs10	F14F11.2	CAA91093.1	WBGene00008820		stage9vs10	C39E9.7	CAA94336.2	WBGene00008031
stage9vs10	F17C11.4	CAA96626.1	WBGene00008915		stage9vs10	C53D6.7	CAA94229.3	WBGene00008284
stage9vs10	F21A10.4	CAA16509.2	WBGene00009000		stage9vs10	E04D5.3	CAA91280.2	WBGene00008482
stage9vs10	F28H7.3	CAA96636.1	WBGene00009237		stage9vs10	F07B10.5	CAH04701.1	WBGene00008551
stage9vs10	F33C8.4	CAA94109.2	WBGene00009358		stage9vs10	F09A5.2	CAA93646.1	WBGene00008599
stage9vs10	F39H2.1	CAB03086.2	WBGene00009562		stage9vs10	F16C3.1	CAB02968.1	WBGene00008885
stage9vs10	F40F8.5j	CCE71544.1	WBGene00009578		stage9vs10	F17H10.2b	CAJ43435.1	WBGene00008926
stage9vs10	F41E7.7b	CBH29660.1	WBGene00009623		stage9vs10	F21A10.1b	CAO78719.1	WBGene00008998
stage9vs10	F45D3.2	CAB01503.2	WBGene00009722		stage9vs10	F26A3.4	CAB01700.1	WBGene00009142
stage9vs10	F45D3.4b	CAI91164.1	WBGene00009724		stage9vs10	F35B12.6	CAA98467.1	WBGene00009386
stage9vs10	F46C3.2	CAA91468.2	WBGene00009777		stage9vs10	F35H8.2	CAA85324.1	WBGene00009447
stage9vs10	F46F2.3	CAA93772.1	WBGene00009787		stage9vs10	F43G6.11b	CAD45593.1	WBGene00009663
stage9vs10	F47B10.5	CAA91985.2	WBGene00009816		stage9vs10	F53F8.4	CAB04461.1	WBGene00010001
stage9vs10	F53F4.13	CAB01208.1	WBGene00009995		stage9vs10	F53H10.2c	CAP19336.1	WBGene00010012
stage9vs10	F55H12.4	CAB03140.1	WBGene00010135		stage9vs10	F54E4.4	CAB01918.2	WBGene00010060
stage9vs10	F57C7.4	CAA93471.4	WBGene00010200		stage9vs10	F57B7.1b	CAD36492.1	WBGene00010191
stage9vs10	K01F9.2	CAE17902.2	WBGene00010475		stage9vs10	F58G1.6	CAB04523.2	WBGene00010268
stage9vs10	K04H4.7	CAE54900.1	WBGene00010575		stage9vs10	F59F5.1	CAA90655.2	WBGene00010340
stage9vs10	K06A4.7	CAD44138.1	WBGene00010597		stage9vs10	K08E3.1	CAB04594.1	WBGene00010661
stage9vs10	K11E4.1	CAA94157.3	WBGene00010773		stage9vs10	K11D9.3	CAB07265.1	WBGene00010772
stage9vs10	LLC1.2c	CCD31103.1	WBGene00010793		stage9vs10	R11H6.3c	CCG28262.1	WBGene00011251
stage9vs10	R05A10.1b	CCE72341.1	WBGene00011018		stage9vs10	T04B2.5	CAA92615.2	WBGene00011423
stage9vs10	R08B4.5	CAE17909.1	WBGene00011141		stage9vs10	T07C4.5	CAA82574.1	WBGene00011561
stage9vs10	R10E11.5b	CCD31112.1	WBGene00011217		stage9vs10	T08G11.3	CAB02306.2	WBGene00011630
stage9vs10	R102.6	CAA94360.2	WBGene00011293		stage9vs10	T09B9.3	CAA87343.2	WBGene00011644
stage9vs10	T04F8.7b	CAO78711.1	WBGene00011445		stage9vs10	W09D12.1	CAB01669.2	WBGene00012364
stage9vs10	T07D10.6	CAD82918.1	WBGene00011586		stage9vs10	Y17G7B.6d	CAA19459.1	WBGene00012461
stage9vs10	T12A7.2	CAL64005.1	WBGene00011723		stage9vs10	Y39B6A.29b	CCA65642.1	WBGene00012688
stage9vs10	T20D3.2	CAA92485.1	WBGene00011856		stage9vs10	Y43F8B.1e	CBW44396.1	WBGene00012812
stage9vs10	T26G10.5	CAA82364.1	WBGene00012062		stage9vs10	Y48A6B.6b	CAH04760.1	WBGene00012967
stage9vs10	T27F2.4	CAA98551.1	WBGene00012101		stage9vs10	Y48C3A.11	CAB55110.1	WBGene00012993
stage9vs10	T28D6.3	CAB03448.1	WBGene00012123		stage9vs10	Y48E1B.9b	CAT01084.1	WBGene00013008
stage9vs10	T28D6.5b	CAD56602.2	WBGene00012125		stage9vs10	ZC84.4	CAA79566.3	WBGene00013848
stage9vs10	T28H10.4	CAE17986.1	WBGene00012145		stage9vs10	ZK337.2	CAB05008.2	WBGene00013970
stage9vs10	Y26E6A.2	CAA19473.1	WBGene00012513		stage9vs10	ZK455.6	CAA91494.3	WBGene00013976
stage9vs10	Y39A1A.9	CAA21013.2	WBGene00012648		stage9vs10	ZK792.4b	CAH60770.1	WBGene00014077
stage9vs10	Y39G8B.9	CAB54388.1	WBGene00012728		stage9vs10	ZK970.1b	CAE48845.1	WBGene00014171
stage9vs10	Y41C4A.13	CAA21550.1	WBGene00012759		stage9vs10	ZK1128.7	CAA87429.2	WBGene00014233
stage9vs10	Y45F10D.2	CAA16377.1	WBGene00012883		stage9vs10	ZK1321.4b	CBJ25116.1	WBGene00014262
stage9vs10	Y53H1B.2	CAB60416.1	WBGene00013181		stage9vs10	C02C2.1	CCD62528.1	WBGene00015332
stage9vs10	Y62H9A.10	CAA21566.2	WBGene00013398		stage9vs10	C16D9.1	CCD64736.1	WBGene00015857
stage9vs10	Y80D3A.10	CAC42383.1	WBGene00013588		stage9vs10	C18H7.1	CCD63288.1	WBGene00015993
stage9vs10	Y87G2A.16	CAD92405.1	WBGene00013602		stage9vs10	C26F1.2	CCD65767.1	WBGene00016147
stage9vs10	ZC412.3	CAB01530.1	WBGene00013884		stage9vs10	C26F1.6	CCD65771.1	WBGene00016149
stage9vs10	ZK596.1	CAA93430.1	WBGene00014006		stage9vs10	C31B8.8	CCD66298.1	WBGene00016283
stage9vs10	ZK856.6	CAA94854.1	WBGene00014107		stage9vs10	C41G11.4c	CCD67138.1	WBGene00016570
stage9vs10	ZK863.8	CAD54176.1	WBGene00014125		stage9vs10	C55B7.6	CCD68094.1	WBGene00016945
stage9vs10	ZK971.1	CAA88894.1	WBGene00014175		stage9vs10	D1073.1b	CCD67599.1	WBGene00017039
stage9vs10	ZK1058.6	CAA84681.1	WBGene00014206		stage9vs10	F01E11.5c	CCD83465.1	WBGene00017157
stage9vs10	ZK1058.9b	CBG22756.1	WBGene00014207		stage9vs10	F01F1.3	CCD65985.1	WBGene00017160
stage9vs10	R13H4.2c	CCG28258.1	WBGene00014826		stage9vs10	F11C7.1	CCD66918.1	WBGene00017375
stage9vs10	C02F12.3	CCD62374.1	WBGene00015354		stage9vs10	F13D11.3	CCD69459.1	WBGene00017428
stage9vs10	C04E6.13	CCD62899.1	WBGene00015427		stage9vs10	F14H12.3	CCD65401.1	WBGene00017471
stage9vs10	C07G3.10	CCD62493.1	WBGene00015578		stage9vs10	F18G5.4	CCD61933.1	WBGene00017580
stage9vs10	C09B9.1	CCD63826.1	WBGene00015626		stage9vs10	F28E10.2	CCD69724.1	WBGene00017901
stage9vs10	C10E2.4	CCD64113.1	WBGene00015674		stage9vs10	F35B3.4	CCD66252.1	WBGene00018031
stage9vs10	C12D12.1c	CCD64311.1	WBGene00015713		stage9vs10	F35G8.1	CCD70596.1	WBGene00018067
stage9vs10	C18A11.3	CCD65068.1	WBGene00015949		stage9vs10	F43C9.2	CCD67083.1	WBGene00018376
stage9vs10	C18G1.1	CCD65237.1	WBGene00015980		stage9vs10	F46H5.8	CCD71362.1	WBGene00018523
stage9vs10	C23H3.2b	CCD65322.1	WBGene00016018		stage9vs10	H05L03.3	CCD71570.1	WBGene00019160
stage9vs10	C30G4.4c	CCD63636.1	WBGene00016269		stage9vs10	H10E21.2	CCD68274.1	WBGene00019183
stage9vs10	C42D4.1	CCD66613.1	WBGene00016594		stage9vs10	H22D07.1	CCD72412.1	WBGene00019224
stage9vs10	C44B11.4	CCD67210.1	WBGene00016634		stage9vs10	K02F3.5	CCD61874.1	WBGene00019328
stage9vs10	C56G2.9	CCD66343.1	WBGene00016982		stage9vs10	K07E1.1	CCD68221.1	WBGene00019489
stage9vs10	CD4.1	CCD65126.1	WBGene00016988		stage9vs10	K09C4.5	CCD69249.1	WBGene00019550
stage9vs10	F08D12.7	CCD69005.1	WBGene00017250		stage9vs10	M60.2	CCD69425.1	WBGene00019779
stage9vs10	F14B8.4	CCD64774.1	WBGene00017446		stage9vs10	T14E8.3d	CCD83407.1	WBGene00020506
stage9vs10	F18E9.3	CCD68431.1	WBGene00017569		stage9vs10	T19D7.1	CCD73156.2	WBGene00020569
stage9vs10	F20A1.10	CCD66548.1	WBGene00017621		stage9vs10	T21D12.12	CCD72529.1	WBGene00020651
stage9vs10	F20B6.4	CCD69757.1	WBGene00017628		stage9vs10	T21F2.1b	CCD64118.1	WBGene00020657
stage9vs10	F26A10.1	CCD67339.1	WBGene00017813		stage9vs10	T22H9.4	CCD74234.1	WBGene00020708
stage9vs10	F26G1.2b	CCD65855.1	WBGene00017838		stage9vs10	T23E7.2e	CCD83565.1	WBGene00020732
stage9vs10	F35A5.2	CCD70478.1	WBGene00018025		stage9vs10	T27A1.4	CCD73627.1	WBGene00020836
stage9vs10	F35C8.5	CCD62784.1	WBGene00018036		stage9vs10	T27A10.7	CCD65083.1	WBGene00020847
stage9vs10	F35D11.10	CCD70537.1	WBGene00018050		stage9vs10	W02G9.4	CCD74272.1	WBGene00020954
stage9vs10	F41B4.1	CCD67903.1	WBGene00018257		stage9vs10	W07E6.3	CCD73644.1	WBGene00021075
stage9vs10	F41G3.1	CCD71038.1	WBGene00018298		stage9vs10	W09G10.3	CCD73655.1	WBGene00021116
stage9vs10	F43C9.1	CCD67082.1	WBGene00018375		stage9vs10	W10G11.16	CCD73676.1	WBGene00021146
stage9vs10	F44B9.10	CCD63453.1	WBGene00018411		stage9vs10	Y22D7AR.5	CCD73770.1	WBGene00021259
stage9vs10	F46E10.11	CCD71319.1	WBGene00018492		stage9vs10	Y32G9A.8	CCD74303.1	WBGene00021305
stage9vs10	F47B7.7b	CCD70499.1	WBGene00018538		stage9vs10	Y37E11AL.1	CCD68226.1	WBGene00021357
stage9vs10	F48B9.4	CCD68823.1	WBGene00018590		stage9vs10	Y58A7A.6	CCD63026.1	WBGene00021980
stage9vs10	F53A9.9	CCD68807.1	WBGene00018732		stage9vs10	Y73B6BL.26	CCD74200.1	WBGene00022247
stage9vs10	F53E10.4	CCD66101.1	WBGene00018760		stage9vs10	Y75B7AL.1	CCD69558.1	WBGene00022284
stage9vs10	F56B6.6	CCD64325.1	WBGene00018937		stage9vs10	Y95B8A.6b	CCD73545.1	WBGene00022386
stage9vs10	F56C9.7	CCD61832.1	WBGene00018951		stage9vs10	F35G8.2	CCD70597.1	WBGene00044788
stage9vs10	F58H7.1	CCD67284.1	WBGene00019067
stage9vs10	F59B1.2	CCD72117.1	WBGene00019097
stage9vs10	H03E18.2b	CCG28275.1	WBGene00019149
stage9vs10	H14A12.5	CCD72345.1	WBGene00019197
stage9vs10	H14E04.3	CCD72185.1	WBGene00019200
stage9vs10	H22K11.3	CCD72417.1	WBGene00019226
stage9vs10	K02D10.4	CCD71829.1	WBGene00019304
stage9vs10	K02F2.5	CCD68629.1	WBGene00019324
stage9vs10	K02F3.9	CCD61876.1	WBGene00019332
stage9vs10	K08D12.6	CCD72804.1	WBGene00019540
stage9vs10	M04G7.3b	CCD73115.1	WBGene00019774
stage9vs10	M60.4b	CCD69427.1	WBGene00019780
stage9vs10	R09A1.3	CCD62624.1	WBGene00019973
stage9vs10	R173.4	CCD61850.1	WBGene00020126
stage9vs10	T01C8.3	CCD68839.1	WBGene00020144
stage9vs10	T20B5.2	CCD68584.1	WBGene00020595
stage9vs10	T21D9.2	CCD71585.1	WBGene00020645
stage9vs10	T23B3.6	CCD64896.1	WBGene00020714
stage9vs10	T24C4.4	CCD69958.1	WBGene00020760
stage9vs10	W01A11.7	CCD74268.1	WBGene00020912
stage9vs10	Y22D7AL.15	CCD73755.1	WBGene00021253
stage9vs10	Y22D7AL.16	CCD73756.1	WBGene00021254
stage9vs10	Y39A3CR.6	CCD62167.1	WBGene00021446
stage9vs10	Y39F10A.1	CCD63754.1	WBGene00021452
stage9vs10	Y41D4B.1	CCD66722.1	WBGene00021511
stage9vs10	Y47D7A.12	CCD69382.1	WBGene00021624
stage9vs10	Y48G1BL.7	CCD72875.1	WBGene00021666
stage9vs10	Y57G7A.9	CCD71450.1	WBGene00021972
stage9vs10	ZC21.3b	CCD62578.1	WBGene00022505
stage9vs10	ZK652.8	CCD62553.1	WBGene00022786
stage9vs10	ZK721.3	CCD73102.1	WBGene00022810
stage9vs10	R01H2.7	CCD69288.1	WBGene00023414
stage9vs10	K09E9.4	CAI79200.1	WBGene00044143
stage9vs10	C09E7.10	CCD63919.1	WBGene00044295
stage9vs10	Y77E11A.16	CCD72603.1	WBGene00044464
stage9vs10	Y54G2A.41	CCD83529.1	WBGene00044485
stage9vs10	T23B12.11	CCD72921.1	WBGene00044553
stage9vs10	F52E1.14	CCD70816.1	WBGene00044696
stage9vs10	F09F9.5	CCD69102.1	WBGene00045395
stage9vs10	K08H10.10	CAP59528.1	WBGene00077491
