# Supplementary material for: The genome of Romanomermis culicivorax: revealing fundamental changes in the core developmental genetic toolkit in Nematoda
Source: BMC Genomics. 2013 Dec 27;14:923. doi: 10.1186/1471-2164-14-923 (PMC3890508; doi:10.1186/1471-2164-14-923)
Supplement: Additional file 5 — Analysis of Phylotypic stage genes.C. elegans orthologues of genes possibly acting in (i) a potential nematode specific phylotypic stage and (ii) a metazoan phylotypic stage. [file 1471-2164-14-923-S5.xls]

## Sheet: Nematode set
Nematode restricted "Phylotypic stage genes"			Annotation data extracted from WormMart at www.wormbase.org
Gene WB ID	Gene Public Name	GO Term Info (merged)	Gene Description (Concise)
WBGene00000047	acr-8	[GO:0004889] MOLECULAR_FUNCTION nicotinic acetylcholine-activated cation-selective channel activity (IEA) | [GO:0005216] MOLECULAR_FUNCTION ion channel activity (IEA) | [GO:0006811] BIOLOGICAL_PROCESS ion transport (IEA) | [GO:0016021] CELLULAR_COMPONENT integral to membrane (IEA) | [GO:0045211] CELLULAR_COMPONENT postsynaptic membrane (IEA) | [GO:0016020] CELLULAR_COMPONENT membrane (IEA) | [GO:…	acr-8 encodes an alpha subunit of nicotinic acetylcholine receptor (nAChR); ACR-8 falls into the 'ACR-8' class of nAChR subunits, which includes ACR-12 and ACR-13.
WBGene00000149	apl-1	[GO:0002119] BIOLOGICAL_PROCESS nematode larval development (IMP) via [WBPaper00029072] Hornsten A et al. (2007) | [GO:0042395] BIOLOGICAL_PROCESS ecdysis, collagen and cuticulin-based cuticle (IMP) via [WBPaper00029072] Hornsten A et al. (2007) | [GO:0010171] BIOLOGICAL_PROCESS body morphogenesis (IMP) via [WBPaper00029072] Hornsten A et al. (2007) | [GO:0031410] CELLULAR_COMPONENT cytoplasmic v…	apl-1 encodes two almost identical isoforms orthologous to human APP (OMIM:104760, mutated in familial Alzheimer disease or cerebroarterial amyloidosis), APLP1 (OMIM:104775), and APLP2 (OMIM:104776); although native APL-1 is predicted to be membrane-bound until proteolytically cleaved, neuronal expression of a partial N-terminal extracellular region of APL-1 alone, containing either the E1 or the…
WBGene00000169	aqp-1	[GO:0022838] MOLECULAR_FUNCTION substrate specific channel activity (IDA) via [WBPaper00029039] Huang CG et al. (2007) | [GO:0015793] BIOLOGICAL_PROCESS glycerol transport (IDA) via [WBPaper00029039] Huang CG et al. (2007) | [GO:0016323] CELLULAR_COMPONENT basolateral plasma membrane (IDA) via [WBPaper00029039] Huang CG et al. (2007) | [GO:0045087] BIOLOGICAL_PROCESS innate immune response (IGI) …	aqp-1 encodes, by alternative splicing, two isoforms of an aquaglyceroporin required for normally short lifespan; AQP-1 expression is upregulated under daf-2(-) conditions, and loss of AQP-1 function in daf-2 mutant animals results in reduced lifespan; AQP-1 increases glycerol permeability five- to seven-fold when expressed in Xenopus oocytes; AQP-1::GFP fusion proteins are expressed predominantl…
WBGene00000170	aqp-2	[GO:0006833] BIOLOGICAL_PROCESS water transport (IDA) via [WBPaper00029039] Huang CG et al. (2007) | [GO:0015250] MOLECULAR_FUNCTION water channel activity (IDA) via [WBPaper00029039] Huang CG et al. (2007) | [GO:0005215] MOLECULAR_FUNCTION transporter activity (IEA) | [GO:0006810] BIOLOGICAL_PROCESS transport (IEA) | [GO:0016020] CELLULAR_COMPONENT membrane (IEA) | [GO:0016021] CELLULAR_COMPONEN…	aqp-2 encodes, by alternative splicing, two isoforms of an biochemically atypical aquaglyceroporin; when expressed in Xenopus oocytes, AQP-2 increases water permeability 5- to 11-fold, and urea permeability 4.5-fold, but has no effect on glycerol permeability; AQP-2::GFP fusion proteins are expressed predominantly in the excretory cell and more weakly in muscle, motor neurons, and hypodermis; AQP…
WBGene00000171	aqp-3	[GO:0006833] BIOLOGICAL_PROCESS water transport (IDA) via [WBPaper00029039] Huang CG et al. (2007) | [GO:0015250] MOLECULAR_FUNCTION water channel activity (IDA) via [WBPaper00029039] Huang CG et al. (2007) | [GO:0015793] BIOLOGICAL_PROCESS glycerol transport (IDA) via [WBPaper00029039] Huang CG et al. (2007) | [GO:0022838] MOLECULAR_FUNCTION substrate specific channel activity (IDA) via [WBPaper…	aqp-3 encodes an aquaglyceroporin whose expression in Xenopus oocytes increases water or glycerol permeability five- to seven-fold; loss of AQP-3 activity via mutation or RNAi results in no obvious defects; however, AQP-3, in conjunction with AQP-2, AQP-4, and AQP-8, is weakly required for recovery from hypotonic stress; AQP-3 is expressed in the intestine, excretory cell, seminal vesicle, and va…
WBGene00000175	aqp-7	[GO:0006833] BIOLOGICAL_PROCESS water transport (IDA) via [WBPaper00029000] Liu Z et al. (2007) | [GO:0015250] MOLECULAR_FUNCTION water channel activity (IDA) via [WBPaper00029000] Liu Z et al. (2007) | [GO:0022838] MOLECULAR_FUNCTION substrate specific channel activity (IDA) via [WBPaper00029000] Liu Z et al. (2007) | [GO:0015793] BIOLOGICAL_PROCESS glycerol transport (IDA) via [WBPaper00029000]…	aqp-7 encodes an aquaglyceroporin whose expression in Xenopus oocytes increases either water or glycerol permeability five- to seven-fold; AQP-7 has no function in mass RNAi assays, perhaps reflecting genetic redundancy with its several paralogs; AQP-7 is expressed in muscle punctae (perhaps focal adhesions).
WBGene00000176	aqp-8	[GO:0009986] CELLULAR_COMPONENT cell surface (IDA) via [WBPaper00029039] Huang CG et al. (2007) | [GO:0005215] MOLECULAR_FUNCTION transporter activity (IEA) | [GO:0006810] BIOLOGICAL_PROCESS transport (IEA) | [GO:0016020] CELLULAR_COMPONENT membrane (IEA) | [GO:0016021] CELLULAR_COMPONENT integral to membrane (IEA)	aqp-8 encodes, by alternative splicing, two isoforms of a putative aquaglyceroporin with no known substrate, since AQP-8 expressed in Xenopus oocytes has no effect on water, glycerol, or urea permeability; loss of AQP-8 activity via mutation or RNAi results in no obvious defects; however, AQP-8, in conjunction with AQP-2, AQP-3, and AQP-4, is weakly required for recovery from hypotonic stress; AQ…
WBGene00000256	bli-6	[GO:0040002] BIOLOGICAL_PROCESS collagen and cuticulin-based cuticle development (IMP) via [WBPaper00000914] Park EC et al. (1986)	Uncloned locus that is involved in adult cuticle structure.
WBGene00000469	ces-2	[GO:0006915] BIOLOGICAL_PROCESS apoptosis (IMP) via [WBPaper00001433] Ellis RE et al. (1991) | [GO:0019987] BIOLOGICAL_PROCESS negative regulation of anti-apoptosis (IGI) via [WBPaper00001433] Ellis RE et al. (1991) | [GO:0045449] BIOLOGICAL_PROCESS regulation of transcription (TAS) via [WBPaper00002515] Metzstein MM et al. (1996) | [GO:0043068] BIOLOGICAL_PROCESS positive regulation of programme…	ces-2 encodes a basic region leucine-zipper (bZIP) transcription factor, most similar in sequence and binding specificity to the PAR (proline- and acid-rich) subfamily of bZIP proteins; ces-2 is required to activate programmed cell death in the sister cells of the serotoninergic neurosecretory motor (NSM) neurons, and is transcriptionally inhibited by activated LET-60(G12V); in regulating program…
WBGene00000610	col-33	[GO:0042302] MOLECULAR_FUNCTION structural constituent of cuticle (IEA) | [GO:0016021] CELLULAR_COMPONENT integral to membrane (IEA)	col-33 encodes a predicted cuticular collagen; by homology, col-33 is predicted to play a role in cuticle biosynthesis and regulation of body size and morphogenesis; however, as loss of col-33 activity via large-scale RNAi screens does not result in any obvious abnormalities, the precise role of COL-33 in C. elegans development and/or behavior is not yet known.
WBGene00000611	col-34	[GO:0040011] BIOLOGICAL_PROCESS locomotion (IMP) | [GO:0010171] BIOLOGICAL_PROCESS body morphogenesis (IMP) | [GO:0042302] MOLECULAR_FUNCTION structural constituent of cuticle (IEA) | [GO:0016021] CELLULAR_COMPONENT integral to membrane (IEA)	col-34 encodes a cuticle collagen protein and is a critical component of male tail cuticle organization affecting ray morphology.
WBGene00000647	col-71	[GO:0042302] MOLECULAR_FUNCTION structural constituent of cuticle (IEA) | [GO:0016021] CELLULAR_COMPONENT integral to membrane (IEA)
WBGene00000650	col-74	[GO:0010171] BIOLOGICAL_PROCESS body morphogenesis (IMP)
WBGene00000659	col-84	[GO:0000003] BIOLOGICAL_PROCESS reproduction (IMP) | [GO:0002119] BIOLOGICAL_PROCESS nematode larval development (IMP) | [GO:0040007] BIOLOGICAL_PROCESS growth (IMP) | [GO:0009792] BIOLOGICAL_PROCESS embryonic development ending in birth or egg hatching (IMP) | [GO:0010171] BIOLOGICAL_PROCESS body morphogenesis (IMP) | [GO:0042302] MOLECULAR_FUNCTION structural constituent of cuticle (IEA) | [GO:…
WBGene00000669	col-94	[GO:0002119] BIOLOGICAL_PROCESS nematode larval development (IMP) | [GO:0040007] BIOLOGICAL_PROCESS growth (IMP) | [GO:0040011] BIOLOGICAL_PROCESS locomotion (IMP) | [GO:0010171] BIOLOGICAL_PROCESS body morphogenesis (IMP) | [GO:0008340] BIOLOGICAL_PROCESS determination of adult life span (IMP) | [GO:0002009] BIOLOGICAL_PROCESS morphogenesis of an epithelium (IMP) | [GO:0042302] MOLECULAR_FUNCTIO…
WBGene00000670	col-95	[GO:0042302] MOLECULAR_FUNCTION structural constituent of cuticle (IEA) | [GO:0016021] CELLULAR_COMPONENT integral to membrane (IEA)
WBGene00000671	col-96	[GO:0042302] MOLECULAR_FUNCTION structural constituent of cuticle (IEA) | [GO:0016021] CELLULAR_COMPONENT integral to membrane (IEA)
WBGene00000673	col-98	[GO:0040011] BIOLOGICAL_PROCESS locomotion (IMP) | [GO:0010171] BIOLOGICAL_PROCESS body morphogenesis (IMP) | [GO:0042302] MOLECULAR_FUNCTION structural constituent of cuticle (IEA) | [GO:0016021] CELLULAR_COMPONENT integral to membrane (IEA)
WBGene00000678	col-104	[GO:0042302] MOLECULAR_FUNCTION structural constituent of cuticle (IEA) | [GO:0016021] CELLULAR_COMPONENT integral to membrane (IEA)
WBGene00000679	col-105	[GO:0042302] MOLECULAR_FUNCTION structural constituent of cuticle (IEA) | [GO:0016021] CELLULAR_COMPONENT integral to membrane (IEA)
WBGene00000682	col-108	[GO:0006898] BIOLOGICAL_PROCESS receptor-mediated endocytosis (IMP) | [GO:0042302] MOLECULAR_FUNCTION structural constituent of cuticle (IEA) | [GO:0016021] CELLULAR_COMPONENT integral to membrane (IEA)
WBGene00000684	col-110	[GO:0040011] BIOLOGICAL_PROCESS locomotion (IMP) | [GO:0010171] BIOLOGICAL_PROCESS body morphogenesis (IMP) | [GO:0042302] MOLECULAR_FUNCTION structural constituent of cuticle (IEA) | [GO:0016021] CELLULAR_COMPONENT integral to membrane (IEA)
WBGene00000687	col-113	[GO:0042302] MOLECULAR_FUNCTION structural constituent of cuticle (IEA) | [GO:0016021] CELLULAR_COMPONENT integral to membrane (IEA)
WBGene00000691	col-117	[GO:0040011] BIOLOGICAL_PROCESS locomotion (IMP) | [GO:0010171] BIOLOGICAL_PROCESS body morphogenesis (IMP) | [GO:0019915] BIOLOGICAL_PROCESS lipid storage (IMP) | [GO:0006898] BIOLOGICAL_PROCESS receptor-mediated endocytosis (IMP) | [GO:0002119] BIOLOGICAL_PROCESS nematode larval development (IMP) | [GO:0042302] MOLECULAR_FUNCTION structural constituent of cuticle (IEA) | [GO:0016021] CELLULAR_C…
WBGene00000693	col-119	[GO:0019915] BIOLOGICAL_PROCESS lipid storage (IMP) | [GO:0042302] MOLECULAR_FUNCTION structural constituent of cuticle (IEA) | [GO:0016021] CELLULAR_COMPONENT integral to membrane (IEA)
WBGene00000695	col-121	[GO:0006950] BIOLOGICAL_PROCESS response to stress (IMP) | [GO:0042302] MOLECULAR_FUNCTION structural constituent of cuticle (IEA) | [GO:0016021] CELLULAR_COMPONENT integral to membrane (IEA)	col-121 encodes a cuticle collagen required for resistance to the endocrine disrupting chemical bisphenol A (BPA); col-121(nx3) and col-121(RNAi) animals are hypersensitive to BPA, but are otherwise wild-type (e.g., they have normal body shape); BPA hypersensitivity has also been observed for dpy-2(e8), dpy-7(e88) and dpy-10(e128) mutants.
WBGene00000697	col-123	[GO:0042302] MOLECULAR_FUNCTION structural constituent of cuticle (IEA) | [GO:0016021] CELLULAR_COMPONENT integral to membrane (IEA)	col-123 is homologous to the human gene A TYPE IV COLLAGEN (COL6A1; OMIM:303631), which when mutated is sometimes associated with diffuse leiomyomatosis.
WBGene00000699	col-125	[GO:0040011] BIOLOGICAL_PROCESS locomotion (IMP) | [GO:0010171] BIOLOGICAL_PROCESS body morphogenesis (IMP) | [GO:0019915] BIOLOGICAL_PROCESS lipid storage (IMP) | [GO:0006898] BIOLOGICAL_PROCESS receptor-mediated endocytosis (IMP) | [GO:0002119] BIOLOGICAL_PROCESS nematode larval development (IMP) | [GO:0042302] MOLECULAR_FUNCTION structural constituent of cuticle (IEA) | [GO:0016021] CELLULAR_C…
WBGene00000707	col-133	[GO:0009792] BIOLOGICAL_PROCESS embryonic development ending in birth or egg hatching (IMP) | [GO:0040010] BIOLOGICAL_PROCESS positive regulation of growth rate (IMP) | [GO:0002009] BIOLOGICAL_PROCESS morphogenesis of an epithelium (IMP) | [GO:0042302] MOLECULAR_FUNCTION structural constituent of cuticle (IEA) | [GO:0016021] CELLULAR_COMPONENT integral to membrane (IEA)
WBGene00000712	col-139	[GO:0040011] BIOLOGICAL_PROCESS locomotion (IMP) | [GO:0010171] BIOLOGICAL_PROCESS body morphogenesis (IMP) | [GO:0042302] MOLECULAR_FUNCTION structural constituent of cuticle (IEA) | [GO:0016021] CELLULAR_COMPONENT integral to membrane (IEA)
WBGene00000727	col-154	[GO:0002119] BIOLOGICAL_PROCESS nematode larval development (IMP) | [GO:0040007] BIOLOGICAL_PROCESS growth (IMP) | [GO:0009792] BIOLOGICAL_PROCESS embryonic development ending in birth or egg hatching (IMP) | [GO:0010171] BIOLOGICAL_PROCESS body morphogenesis (IMP) | [GO:0040011] BIOLOGICAL_PROCESS locomotion (IMP) | [GO:0042302] MOLECULAR_FUNCTION structural constituent of cuticle (IEA) | [GO:00…
WBGene00000728	col-155	[GO:0002119] BIOLOGICAL_PROCESS nematode larval development (IMP) | [GO:0040007] BIOLOGICAL_PROCESS growth (IMP) | [GO:0009792] BIOLOGICAL_PROCESS embryonic development ending in birth or egg hatching (IMP) | [GO:0010171] BIOLOGICAL_PROCESS body morphogenesis (IMP) | [GO:0040011] BIOLOGICAL_PROCESS locomotion (IMP) | [GO:0042302] MOLECULAR_FUNCTION structural constituent of cuticle (IEA) | [GO:00…
WBGene00000730	col-157	[GO:0002119] BIOLOGICAL_PROCESS nematode larval development (IMP) | [GO:0040007] BIOLOGICAL_PROCESS growth (IMP) | [GO:0009792] BIOLOGICAL_PROCESS embryonic development ending in birth or egg hatching (IMP) | [GO:0010171] BIOLOGICAL_PROCESS body morphogenesis (IMP) | [GO:0040011] BIOLOGICAL_PROCESS locomotion (IMP) | [GO:0042302] MOLECULAR_FUNCTION structural constituent of cuticle (IEA) | [GO:00…
WBGene00000731	col-158	[GO:0009792] BIOLOGICAL_PROCESS embryonic development ending in birth or egg hatching (IMP) | [GO:0042302] MOLECULAR_FUNCTION structural constituent of cuticle (IEA) | [GO:0016021] CELLULAR_COMPONENT integral to membrane (IEA)
WBGene00000738	col-165	[GO:0042302] MOLECULAR_FUNCTION structural constituent of cuticle (IEA) | [GO:0016021] CELLULAR_COMPONENT integral to membrane (IEA)
WBGene00000779	cpn-3	[GO:0002119] BIOLOGICAL_PROCESS nematode larval development (IMP) | [GO:0040007] BIOLOGICAL_PROCESS growth (IMP) | [GO:0009792] BIOLOGICAL_PROCESS embryonic development ending in birth or egg hatching (IMP)	cpn-3 encodes a calponin homolog, most closely related to its paralog CPN-4 in C. elegans; CPN-3 is more similar to the calponin paralogs transgelin (SM22 alpha) or neuronal protein NP25 than to calponin per se.
WBGene00000788	cpz-1	[GO:0031012] CELLULAR_COMPONENT extracellular matrix (IDA) via [WBPaper00006379] Hashmi S et al. (2004) | [GO:0009792] BIOLOGICAL_PROCESS embryonic development ending in birth or egg hatching (IMP) | [GO:0002119] BIOLOGICAL_PROCESS nematode larval development (IMP) | [GO:0040007] BIOLOGICAL_PROCESS growth (IMP) | [GO:0018996] BIOLOGICAL_PROCESS molting cycle, collagen and cuticulin-based cuticle …	cpz-1 encodes a homolog of cathepsin z-like cysteine protease cyclically expressed in hypodermal cells throughout development (along with adult gonad and pharynx) and required for normal molting; CPZ-1 protein is present in cuticle regions shortly before their degradation during ecydsis, and this expression pattern is conserved in Onchocerca volvulus; cpz-1(ok497) and cpz-1(RNAi) worms have defec…
WBGene00000789	cpz-2	[GO:0004197] MOLECULAR_FUNCTION cysteine-type endopeptidase activity (IEA) | [GO:0006508] BIOLOGICAL_PROCESS proteolysis (IEA) | [GO:0008234] MOLECULAR_FUNCTION cysteine-type peptidase activity (IEA)
WBGene00000822	csq-1	[GO:0005509] MOLECULAR_FUNCTION calcium ion binding (IDA) via [WBPaper00004468] Cho JH et al. (2000) | [GO:0005509] MOLECULAR_FUNCTION calcium ion binding (IEA) | [GO:0005634] CELLULAR_COMPONENT nucleus (IDA) via [WBPaper00004468] Cho JH et al. (2000) | [GO:0005737] CELLULAR_COMPONENT cytoplasm (IDA) via [WBPaper00004468] Cho JH et al. (2000) | [GO:0042383] CELLULAR_COMPONENT sarcolemma (IDA) via…	csq-1 encodes a calsequestrin that is required to normal survival in media containing either excess or deficient Ca[2+], and that also binds UNC-68's intraluminal domain; CSQ-1 binds Ca[2+] in vitro, and is thought to buffer Ca[2+] stores in sarcoplasmic reticulum; CSQ-1 is expressed in bodywall muscle cells from mid-embryogenesis to adulthood, as well as in vulval muscles, and in the isthmus and…
WBGene00001066	dpy-4	[GO:0010171] BIOLOGICAL_PROCESS body morphogenesis (IMP) via [WBPaper00000465] Cox GN et al. (1980) | [GO:0040011] BIOLOGICAL_PROCESS locomotion (IMP) | [GO:0002119] BIOLOGICAL_PROCESS nematode larval development (IMP) | [GO:0042302] MOLECULAR_FUNCTION structural constituent of cuticle (IEA) | [GO:0016021] CELLULAR_COMPONENT integral to membrane (IEA)	dpy-4 encodes a cuticle collagen; dpy-4 activity is required for normal body morphology, locomotion, and larval development.
WBGene00001069	dpy-7	[GO:0048471] CELLULAR_COMPONENT perinuclear region of cytoplasm (IDA) via [WBPaper00005815] McMahon L et al. (2003) | [GO:0032154] CELLULAR_COMPONENT cleavage furrow (IDA) via [WBPaper00005815] McMahon L et al. (2003) | [GO:0031012] CELLULAR_COMPONENT extracellular matrix (IDA) via [WBPaper00005815] McMahon L et al. (2003) | [GO:0060108] CELLULAR_COMPONENT annular furrow extracellular matrix (IDA…	dpy-7 encodes a cuticular collagen; DPY-7 functions as a structural constituent of the extracellular cuticle whose activity is required for normal cuticular morphology and hence, proper body form.
WBGene00001070	dpy-8	[GO:0010171] BIOLOGICAL_PROCESS body morphogenesis (IMP) via [WBPaper00000465] Cox GN et al. (1980) | [GO:0040002] BIOLOGICAL_PROCESS collagen and cuticulin-based cuticle development (IMP) | [GO:0040010] BIOLOGICAL_PROCESS positive regulation of growth rate (IMP) | [GO:0040018] BIOLOGICAL_PROCESS positive regulation of multicellular organism growth (IMP) | [GO:0018991] BIOLOGICAL_PROCESS oviposit…	dpy-8 encodes a collagen with a nematode-specific N-terminal domain that is required for normal body morphology and (perhaps) for a normal embryonic cell division rate; dpy-8 interacts genetically with emb-5 and glp-1.
WBGene00001074	dpy-13	[GO:0044420] CELLULAR_COMPONENT extracellular matrix part (IDA) via [WBPaper00005815] McMahon L et al. (2003) | [GO:0010171] BIOLOGICAL_PROCESS body morphogenesis (IMP) via [WBPaper00000031] Brenner S (1974) | [GO:0040011] BIOLOGICAL_PROCESS locomotion (IMP) | [GO:0042302] MOLECULAR_FUNCTION structural constituent of cuticle (IEA) | [GO:0016021] CELLULAR_COMPONENT integral to membrane (IEA)	dpy-13 encodes a member of the collagen superfamily containing 20 copies of the collagen triple helix repeat; transcipt levels oscillate, peaking once during each larval stage.
WBGene00001075	dpy-14	[GO:0010171] BIOLOGICAL_PROCESS body morphogenesis (IMP) via [WBPaper00000031] Brenner S (1974) | [GO:0009792] BIOLOGICAL_PROCESS embryonic development ending in birth or egg hatching (IMP) | [GO:0002119] BIOLOGICAL_PROCESS nematode larval development (IMP) | [GO:0040018] BIOLOGICAL_PROCESS positive regulation of multicellular organism growth (IMP) | [GO:0042302] MOLECULAR_FUNCTION structural con…	dpy-14 encodes a type III (alpha 1) collagen that is required for embryonic, larval, and vulval development, proper amphid morphology, and regulation of body shape and size; a dpy-14 promoter-GFP fusion construct is reportedly expressed in embryonic neurons.
WBGene00001076	dpy-17	[GO:0010171] BIOLOGICAL_PROCESS body morphogenesis (IMP) via [WBPaper00000031] Brenner S (1974) | [GO:0040035] BIOLOGICAL_PROCESS hermaphrodite genitalia development (IMP) | [GO:0040002] BIOLOGICAL_PROCESS collagen and cuticulin-based cuticle development (IMP) | [GO:0002119] BIOLOGICAL_PROCESS nematode larval development (IMP) | [GO:0040007] BIOLOGICAL_PROCESS growth (IMP) | [GO:0042302] MOLECULA…	dpy-17 encodes a cuticle collagen; during development, dpy-17 activity is required for normal body morphology, hermaphrodite tail development, and outgrowth of posterior canal cell processes; genetic and immunofluorescence studies suggest that extracellular assembly of DPY-17 and the essential SQT-3 cuticle collagen is interdependent, as loss of dpy-17 activity results in intracellular retention …
WBGene00001366	exc-5	[GO:0000902] BIOLOGICAL_PROCESS cell morphogenesis (IMP) via [WBPaper00003721] Buechner M et al. (1999) | [GO:0045179] CELLULAR_COMPONENT apical cortex (IDA) via [WBPaper00004746] Suzuki N et al. (2001) | [GO:0005085] MOLECULAR_FUNCTION guanyl-nucleotide exchange factor activity (ISS) via [WBPaper00005032] Gao J et al. (2001) | [GO:0002064] BIOLOGICAL_PROCESS epithelial cell development (IMP) via…	exc-5 encodes a protein orthologous to human FGD1 which is a guanine nucleotide exchange factor (GEF) for the Rho GTPase, Cdc-42; exc-5 is involved in the morphogenesis and structural organization of the excretory cell and is predominantly expressed in the excretory cell during development; mutations in human FGD1 cause Aarskog syndrome that affects skeletal development.
WBGene00001505	fut-1	[GO:0016051] BIOLOGICAL_PROCESS carbohydrate biosynthetic process (IDA) via [WBPaper00003181] DeBose-Boyd RA et al. (1998) | [GO:0000139] CELLULAR_COMPONENT Golgi membrane (TAS) via [WBPaper00003181] DeBose-Boyd RA et al. (1998) | [GO:0046920] MOLECULAR_FUNCTION alpha(1,3)-fucosyltransferase activity (IDA) via [WBPaper00003181] DeBose-Boyd RA et al. (1998) | [GO:0046920] MOLECULAR_FUNCTION alpha(…	fut-1 encodes a functional fucosyl transferase; evidence from biophysical experiments indicates that FUT-1 is a golgi-localized glycosyltransferase.
WBGene00001594	glc-4	[GO:0042493] BIOLOGICAL_PROCESS response to drug (IMP) via [WBPaper00010338] Mark Pellegrino et al. (2002) | [GO:0040011] BIOLOGICAL_PROCESS locomotion (IMP) via [WBPaper00010338] Mark Pellegrino et al. (2002) | [GO:0008068] MOLECULAR_FUNCTION extracellular-glutamate-gated chloride channel activity (ISS) via [WBPaper00010338] Mark Pellegrino et al. (2002) | [GO:0006811] BIOLOGICAL_PROCESS ion tra…	glc-4 encodes a predicted glutamate-gated chloride channel that affects ivermectin sensitivity and reversal behavior and genetically interacts with avr-14; expressed in neurons.
WBGene00001627	gly-2	[GO:0006487] BIOLOGICAL_PROCESS protein amino acid N-linked glycosylation (IDA) via [WBPaper00005377] Warren CE et al. (2002) | [GO:0005795] CELLULAR_COMPONENT Golgi stack (TAS) via [WBPaper00005377] Warren CE et al. (2002) | [GO:0005634] CELLULAR_COMPONENT nucleus (IDA) via [WBPaper00005377] Warren CE et al. (2002) | [GO:0016758] MOLECULAR_FUNCTION transferase activity, transferring hexosyl grou…	gly-2 encodes a functional homolog of mammalian UDP-N-acetylglucosamine alpha-6-d-mannoside beta-1,6-N-acetylglucosaminyltransferase V (GlcNAc-TV) which regulates polylactosamine-containing N-glycans; gly-2 is functionally interchangeable with the mammalian gene; GLY-2 is expressed in late embryos and in a subset of neurons in larvae, spermathecal and pharyngeal-intestinal valves and in specific …
WBGene00001690	grd-1	[GO:0040002] BIOLOGICAL_PROCESS collagen and cuticulin-based cuticle development (IMP) | [GO:0040018] BIOLOGICAL_PROCESS positive regulation of multicellular organism growth (IMP) | [GO:0018996] BIOLOGICAL_PROCESS molting cycle, collagen and cuticulin-based cuticle (IMP) | [GO:0042309] BIOLOGICAL_PROCESS homoiothermy (IEA) | [GO:0050825] MOLECULAR_FUNCTION ice binding (IEA) | [GO:0050826] BIOLOGI…	grd-1 encodes a hedgehog-like protein, with (from N- to C-terminus) a signal sequence, a Ground domain, an extended region of low-complexity sequence, and a Hint/Hog domain; GRD-1 is expressed in rectal cells; the Hint/Hog domain is predicted to cut GRD-1 into two halves and then covalently link cholesterol to the C-terminus of the Ground domain; the Ground domain is predicted to form a cysteine-…
WBGene00001691	grd-2	[GO:0005576] CELLULAR_COMPONENT extracellular region (ISS) via [WBPaper00003717] Aspock G et al. (1999) | [GO:0005102] MOLECULAR_FUNCTION receptor binding (ISS) via [WBPaper00003717] Aspock G et al. (1999) | [GO:0004175] MOLECULAR_FUNCTION endopeptidase activity (ISS) via [WBPaper00003717] Aspock G et al. (1999) | [GO:0015485] MOLECULAR_FUNCTION cholesterol binding (ISS) via [WBPaper00003717] Asp…	grd-2 encodes a hedgehog-like protein, with (from N- to C-terminus) a signal sequence, four Ground domains, an short region of low-complexity sequence, and a Hint/Hog domain; the Hint/Hog domain is predicted to cut GRD-2 into two halves and then covalently link cholesterol to the C-terminus of the Ground domain; the four N-terminal Ground domains are predicted to form one or more cysteine-crossli…
WBGene00001700	grd-11	[GO:0006508] BIOLOGICAL_PROCESS proteolysis (IEA) | [GO:0008233] MOLECULAR_FUNCTION peptidase activity (IEA)	grd-11 encodes a hedgehog-like protein, with (from N- to C-terminus) a signal sequence, four Ground domains, an short region of low-complexity sequence, and a Hint/Hog domain; the Hint/Hog domain is predicted to cut GRD-2 into two halves and then covalently link cholesterol to the C-terminus of the Ground domain; the four N-terminal Ground domains are predicted to form one or more cysteine-crossl…
WBGene00001821	ham-2	[GO:0001709] BIOLOGICAL_PROCESS cell fate determination (IMP) via [WBPaper00002607] Guenther C et al. (1996) | [GO:0016477] BIOLOGICAL_PROCESS cell migration (IMP) via [WBPaper00003422] Baum PD et al. (1999) | [GO:0045664] BIOLOGICAL_PROCESS regulation of neuron differentiation (IMP) via [WBPaper00003422] Baum PD et al. (1999) | [GO:0005634] CELLULAR_COMPONENT nucleus (IDA) via [WBPaper00003422] …	The ham-2 gene encodes a C2H2 zinc finger-containing protein required for proper migration of the hermaphrodite-specific neurons (HSNs) and proper attachment of the pharynx to the nose; HAM-2 is expressed in the nuclei of the HSNs during migration, and acts downstream of EGL-5, a posterior group Hox protein, in HSN specification; HAM-2 acts redundantly with UNC-86 to downregulate UNC-43 expressio…
WBGene00001824	hbl-1	[GO:0040034] BIOLOGICAL_PROCESS regulation of development, heterochronic (IMP) via [WBPaper00005908] Abrahante JE et al. (2003) | [GO:0040034] BIOLOGICAL_PROCESS regulation of development, heterochronic (IGI) via [WBPaper00005909] Lin SY et al. (2003) | [GO:0009792] BIOLOGICAL_PROCESS embryonic development ending in birth or egg hatching (IMP) via [WBPaper00003392] Fay DS et al. (1999) | [GO:0002…	hbl-1 encodes a C2H2-type zinc finger transcription factor related to Drosophila hunchback; hbl-1 is a heterochronic gene that plays an essential role in regulating developmental timing during postembryonic development; accordingly, mutations in hbl-1 affect locomotion, egg laying, body morphology, and hypodermal differentiation; hbl-1 is expressed in hypodermal precursor cells, neuronal precurso…
WBGene00001984	hog-1	[GO:0040011] BIOLOGICAL_PROCESS locomotion (IMP) | [GO:0040018] BIOLOGICAL_PROCESS positive regulation of multicellular organism growth (IMP) | [GO:0018996] BIOLOGICAL_PROCESS molting cycle, collagen and cuticulin-based cuticle (IMP)	hog-1 encodes a hedgehog-like protein, with a solitary Hint/Hog domain; the function of HOG-1's isolated Hint/Hog domain is unknown; in proteins where they coexist with other, N-terminal, domains, the Hint/Hog domain is predicted to cut its host protein into two halves and then covalently link cholesterol to the C-terminus of the N-terminal domain; HOG-1 is weakly required for normal molting; HOG…
WBGene00001987	hot-2		hot-2 encodes a predicted paralog of ODR-2 and contains a Ly-6 domain.
WBGene00002011	hsp-12.2	[GO:0005737] CELLULAR_COMPONENT cytoplasm (IDA) via [WBPaper00004387] Ding L et al. (2000) | [GO:0031072] MOLECULAR_FUNCTION heat shock protein binding (IPI) via [WBPaper00003194] Kokke BPA et al. (1998) | [GO:0000003] BIOLOGICAL_PROCESS reproduction (IMP) | [GO:0009408] BIOLOGICAL_PROCESS response to heat (IEA)	hsp-12.2 encodes a small heat-shock protein that forms heterotetramers with HSP-12.3 and has no chaperone-like activity; structurally, HSP-12.2 is mostly a beta-sheet; at least one HSP-12 (which may or may not be HSP-12.2) is ubiquitously expressed in L1 larvae, and later expressed in adult spermatids (and perhaps spermatocytes), and some adult vulval cells.
WBGene00002037	hum-4	[GO:0005516] MOLECULAR_FUNCTION calmodulin binding (IPI) via [WBPaper00031011] Shen X et al. (2008) Cell Calcium "Ca(2+) | [GO:0005856] CELLULAR_COMPONENT cytoskeleton (IEA) | [GO:0003774] MOLECULAR_FUNCTION motor activity (IEA) | [GO:0005524] MOLECULAR_FUNCTION ATP binding (IEA) | [GO:0016459] CELLULAR_COMPONENT myosin complex (IEA)	hum-4 encodes a class XII myosin, an unconventional myosin; HUM-4 binds bovine calmodulin in vitro in a calcium-dependent manner.
WBGene00002915	let-805	[GO:0009792] BIOLOGICAL_PROCESS embryonic development ending in birth or egg hatching (IMP) | [GO:0000003] BIOLOGICAL_PROCESS reproduction (IMP) | [GO:0002119] BIOLOGICAL_PROCESS nematode larval development (IMP) | [GO:0006898] BIOLOGICAL_PROCESS receptor-mediated endocytosis (IMP) | [GO:0040011] BIOLOGICAL_PROCESS locomotion (IMP) | [GO:0008340] BIOLOGICAL_PROCESS determination of adult life spa…	let-805 encodes myotactin, a novel single-transmembrane protein containing extracellular fibronectin repeats; genetic analyses indicate that LET-805 is essential for proper association between hypodermal fibrous organelles and the contractile apparatus of muscle cells; LET-805 is expressed in hypodermal cells and in the pharynx and localizes to basolateral membranes.
WBGene00003057	lon-3	[GO:0040015] BIOLOGICAL_PROCESS negative regulation of multicellular organism growth (IMP) via [WBPaper00005272] Nystrom J et al. (2002) | [GO:0010171] BIOLOGICAL_PROCESS body morphogenesis (IGI) via [WBPaper00005272] Nystrom J et al. (2002) | [GO:0042302] MOLECULAR_FUNCTION structural constituent of cuticle (IEA) | [GO:0016021] CELLULAR_COMPONENT integral to membrane (IEA)	lon-3 encodes a cuticle collagen; during development, lon-3 acts downstream of the TGF-beta signaling pathway to specify body length; lon-3 reporter fusions are expressed in hypodermal cells and LON-3 appears to localize to the surface of the animal, consistent with a role in cuticle formation.
WBGene00003166	mec-2	[GO:0007638] BIOLOGICAL_PROCESS mechanosensory behavior (IMP) via [WBPaper00000502] Chalfie M et al. (1981) | [GO:0009612] BIOLOGICAL_PROCESS response to mechanical stimulus (IMP) via [WBPaper00000502] Chalfie M et al. (1981) | [GO:0043005] CELLULAR_COMPONENT neuron projection (IDA) via [WBPaper00024569] Zhang S et al. (2004) | [GO:0032589] CELLULAR_COMPONENT neuron projection membrane (IDA) via …	The mec-2 gene encodes a stomatin homolog required to sense gentle mechanical stimuli (e.g. touch) along the body wall.
WBGene00003861	oig-3	[GO:0002119] BIOLOGICAL_PROCESS nematode larval development (IMP) | [GO:0040007] BIOLOGICAL_PROCESS growth (IMP) | [GO:0000003] BIOLOGICAL_PROCESS reproduction (IMP) | [GO:0009792] BIOLOGICAL_PROCESS embryonic development ending in birth or egg hatching (IMP) | [GO:0040018] BIOLOGICAL_PROCESS positive regulation of multicellular organism growth (IMP)
WBGene00004394	rol-1	[GO:0040002] BIOLOGICAL_PROCESS collagen and cuticulin-based cuticle development (IMP) via [WBPaper00000031] Brenner S (1974) | [GO:0010171] BIOLOGICAL_PROCESS body morphogenesis (IMP) via [WBPaper00000465] Cox GN et al. (1980) | [GO:0042302] MOLECULAR_FUNCTION structural constituent of cuticle (IEA) | [GO:0016021] CELLULAR_COMPONENT integral to membrane (IEA)	rol-1 encodes a nematode cuticular collagen required for normal body morphology at the adult stage of development; rol-1 expression is under the control of the heterochronic pathway, as heterochronic mutants that synthesize adult cuticle early produce animals that roll as larvae, while heterochronic mutants that fail to execute normal adult development never display the roller phenotype.
WBGene00004397	rol-6	[GO:0042338] BIOLOGICAL_PROCESS collagen and cuticulin-based cuticle development during molting (IMP) via [WBPaper00001951] Park Y-S et al. (1994) | [GO:0005578] CELLULAR_COMPONENT proteinaceous extracellular matrix (ISS) via [WBPaper00001273] Kramer JM et al. (1990) | [GO:0042329] MOLECULAR_FUNCTION structural constituent of collagen and cuticulin-based cuticle (ISS) via [WBPaper00001273] Kramer…	The rol-6 gene encodes a cuticle collagen related to human collagen alpha 1 (III) chain precursor (OMIM:120180), and is required for normal cuticular morphology; ROL-6 interacts with SQT-1, a closely related cuticle collagen, and is expressed at all stages from L2 to adult with transcripts detected at each of the molts preceding these stages.
WBGene00005016	sqt-1	[GO:0040002] BIOLOGICAL_PROCESS collagen and cuticulin-based cuticle development (IMP) via [WBPaper00003774] Yang J et al. (1999) | [GO:0042329] MOLECULAR_FUNCTION structural constituent of collagen and cuticulin-based cuticle (IMP) via [WBPaper00003774] Yang J et al. (1999) | [GO:0010171] BIOLOGICAL_PROCESS body morphogenesis (IMP) via [WBPaper00000906] Kusch M et al. (1986) | [GO:0040015] BIOLO…	sqt-1 encodes a cuticle collagen; during larval and adult development, sqt-1 activity is required, likely redundantly, for normal cuticle, and hence organismal, morphology; sqt-1 mRNA abundance oscillates during larval development, peaking at one point during each larval stage and peaking again in adults; sqt-1 transcripts are also detected in animals at the L1-L2d molt; in the temporally distinc…
WBGene00006062	stn-1	[GO:0040013] BIOLOGICAL_PROCESS negative regulation of locomotion (IMP) via [WBPaper00006127] Grisoni K et al. (2003) | [GO:0043059] BIOLOGICAL_PROCESS regulation of forward locomotion (IMP) via [WBPaper00006127] Grisoni K et al. (2003) | [GO:0043058] BIOLOGICAL_PROCESS regulation of backward locomotion (IMP) via [WBPaper00006127] Grisoni K et al. (2003) | [GO:0046662] BIOLOGICAL_PROCESS regulati…	stn-1 encodes a syntrophin, a PDZ and PH domain-containing adaptor protein, with homology to vertebrate alpha and beta-syntrophins; stn-1 activity is required in muscles for normal locomotory behavior: in the absence of stn-1, animals are hyperactive, display exaggerated head movement when moving forward, and hypercontract upon backward locomotion; stn-1 is likely to function in the same pathway …
WBGene00006066	sto-4	[GO:0016020] CELLULAR_COMPONENT membrane (IEA) | [GO:0016021] CELLULAR_COMPONENT integral to membrane (IEA)
WBGene00006068	sto-6	[GO:0016020] CELLULAR_COMPONENT membrane (IEA) | [GO:0016021] CELLULAR_COMPONENT integral to membrane (IEA)
WBGene00006462	tag-97	[GO:0003700] MOLECULAR_FUNCTION transcription factor activity (IEA) | [GO:0006355] BIOLOGICAL_PROCESS regulation of transcription, DNA-dependent (IEA) | [GO:0043565] MOLECULAR_FUNCTION sequence-specific DNA binding (IEA) | [GO:0005634] CELLULAR_COMPONENT nucleus (IEA)
WBGene00006495	cpna-1	[GO:0061199] BIOLOGICAL_PROCESS striated (IMP) | [GO:0016021] CELLULAR_COMPONENT integral to membrane (IEA)
WBGene00006637	tsp-11	[GO:0016021] CELLULAR_COMPONENT integral to membrane (IEA)
WBGene00006741	unc-1	[GO:0042493] BIOLOGICAL_PROCESS response to drug (IMP) via [WBPaper00004649] Sedensky MM et al. (2001) | [GO:0030424] CELLULAR_COMPONENT axon (IDA) via [WBPaper00004649] Sedensky MM et al. (2001) | [GO:0005911] CELLULAR_COMPONENT cell-cell junction (IDA) via [WBPaper00030879] Chen B et al. (2007) | [GO:0040011] BIOLOGICAL_PROCESS locomotion (IMP) via [WBPaper00000031] Brenner S (1974) | [GO:00160…	unc-1 encodes one of ten C. elegans stomatin-like proteins (SLPs) homologous to human erythrocyte surface protein band 7.2 (EPB72/Stomatin) (OMIM:133090; deficient in stomatocytosis); UNC-1 activity regulates electrical coupling between body wall muscles and is required in neurons for normal locomotion; unc-1 is also required for anesthetic sensitivity; an unc-1 promoter::DsRED2 fusion is express…
WBGene00006807	unc-75	[GO:0016607] CELLULAR_COMPONENT nuclear speck (IDA) via [WBPaper00006029] Loria PM et al. (2003) | [GO:0032224] BIOLOGICAL_PROCESS positive regulation of synaptic transmission, cholinergic (IMP) via [WBPaper00006029] Loria PM et al. (2003) | [GO:0032230] BIOLOGICAL_PROCESS positive regulation of synaptic transmission, GABAergic (IMP) via [WBPaper00006029] Loria PM et al. (2003) | [GO:0016071] BIO…	unc-75 encodes an RNA-binding protein with two N-terminal RNA recognition motifs (RRMs), a glutamine/asparagine-rich linker domain, and a third C-terminal RRM; UNC-75 is orthologous to mammalian CELF/BrunoL proteins that control pre-mRNA splicing; unc-75 is expressed in all neurons and in neurosecretory gland cells, and is required for normal modulation of GABA- and acetylcholine-mediated neurotr…
WBGene00006814	unc-82	[GO:0004672] MOLECULAR_FUNCTION protein kinase activity (IEA) | [GO:0005524] MOLECULAR_FUNCTION ATP binding (IEA) | [GO:0006468] BIOLOGICAL_PROCESS protein amino acid phosphorylation (IEA) | [GO:0004674] MOLECULAR_FUNCTION protein serine/threonine kinase activity (IEA) | [GO:0009103] BIOLOGICAL_PROCESS lipopolysaccharide biosynthetic process (IEA) | [GO:0016020] CELLULAR_COMPONENT membrane (IEA) …
WBGene00006960	xbx-1	[GO:0044441] CELLULAR_COMPONENT cilium part (IDA) via [WBPaper00005876] Schafer JC et al. (2003) | [GO:0035085] CELLULAR_COMPONENT cilium axoneme (IDA) via [WBPaper00005876] Schafer JC et al. (2003)	xbx-1 encodes a dynein light intermediate chain; XBX-1 activity is required for retrograde intraflagellar transport and thus, for proper formation of sensory neuron cilia; an XBX-1::YFP reporter fusion protein is found at the ciliary base and migrating along the ciliary axoneme in both anterograde and retrograde directions.
WBGene00007142	ttr-18
WBGene00007170	B0393.5	[GO:0040010] BIOLOGICAL_PROCESS positive regulation of growth rate (IMP) | [GO:0005509] MOLECULAR_FUNCTION calcium ion binding (IEA) | [GO:0007160] BIOLOGICAL_PROCESS cell-matrix adhesion (IEA) | [GO:0016021] CELLULAR_COMPONENT integral to membrane (IEA)
WBGene00007261	C02C6.3	[GO:0005515] MOLECULAR_FUNCTION protein binding (IEA) | [GO:0016021] CELLULAR_COMPONENT integral to membrane (IEA)
WBGene00007304	ttr-39
WBGene00007535	ttr-19
WBGene00007552	C13C12.2
WBGene00007590	ttr-43
WBGene00007652	C17G1.5
WBGene00008040	ttr-5	[GO:0008340] BIOLOGICAL_PROCESS determination of adult life span (IMP)	C40H1.5 encodes a protein containing a predicted signal sequence followed by a transthyretin-like domain; the product of C40H1.5 belongs to a family of apparently nematode-specific proteins whose function is not yet known.
WBGene00008260	C52G5.2
WBGene00008341	ttr-44
WBGene00008512	F01G10.10	[GO:0008289] MOLECULAR_FUNCTION lipid binding (IEA)
WBGene00008607	F09B12.3	[GO:0016021] CELLULAR_COMPONENT integral to membrane (IEA)
WBGene00008628	ttr-21
WBGene00009023	F21G4.1	[GO:0005215] MOLECULAR_FUNCTION transporter activity (IEA) | [GO:0006810] BIOLOGICAL_PROCESS transport (IEA) | [GO:0016020] CELLULAR_COMPONENT membrane (IEA) | [GO:0055085] BIOLOGICAL_PROCESS transmembrane transport (IEA) | [GO:0016021] CELLULAR_COMPONENT integral to membrane (IEA)
WBGene00009258	F29G6.2
WBGene00009340	F32G8.4	[GO:0016021] CELLULAR_COMPONENT integral to membrane (IEA)
WBGene00009586	F40F9.10
WBGene00009590	ttr-4	[GO:0019915] BIOLOGICAL_PROCESS lipid storage (IMP)	sdz-17 encodes a protein that contains a transthyretin-like domain; SDZ-17 belongs to a family of apparently nematode-specific proteins whose function is not yet known; early zygotic expression of sdz-17 is dependent upon the SKN-1 transcription factor.
WBGene00009949	F53A2.1	[GO:0016021] CELLULAR_COMPONENT integral to membrane (IEA)
WBGene00010059	F54E4.3
WBGene00010225	ttr-31	[GO:0008152] BIOLOGICAL_PROCESS metabolic process (IEA) | [GO:0016491] MOLECULAR_FUNCTION oxidoreductase activity (IEA) | [GO:0055114] BIOLOGICAL_PROCESS oxidation reduction (IEA)
WBGene00010385	H12D21.9	[GO:0016021] CELLULAR_COMPONENT integral to membrane (IEA)
WBGene00010440	ttr-51
WBGene00010538	ttr-3		K03H1.3 encodes a protein containing a predicted signal sequence followed by a transthyretin-like domain; the product of K03H1.3 belongs to a family of apparently nematode-specific proteins whose function is not yet known.
WBGene00010539	ttr-2		K03H1.4 encodes a protein containing a predicted signal sequence followed by a transthyretin-like domain; the product of K03H1.4 belongs to a family of apparently nematode-specific proteins whose function is not yet known.
WBGene00010541	ttr-1	[GO:0008340] BIOLOGICAL_PROCESS determination of adult life span (IMP)	ttr-1 encodes a protein containing a predicted signal sequence followed by a transthyretin-like domain; although TTR-1 belongs to a family of apparently nematode-specific proteins whose function is not yet known, loss of ttr-1 function via RNAi can result in enhanced dauer formation and daf-16-dependent lifespan extension.
WBGene00010742	K10D6.2	[GO:0009792] BIOLOGICAL_PROCESS embryonic development ending in birth or egg hatching (IMP) | [GO:0016021] CELLULAR_COMPONENT integral to membrane (IEA)	K10D6.2 encodes three isoforms of a claudin homolog that may be required for normal cohesion of apical junctions in epithelia; K10D6.2A-C are worm-specific, with obvious homologs only in C. elegans; K10D6.2A-C are required for embryonic viability in mass RNAi assays; claudins are integral membrane proteins with four transmembrane sequences that are found in mammalian tight junctions (TJs), induce…
WBGene00010972	R01H10.4
WBGene00011014	R04F11.1	[GO:0016021] CELLULAR_COMPONENT integral to membrane (IEA)	R04F11.1 encodes a claudin homolog that may be required for normal cohesion of apical junctions in epithelia; R04F11.1 is worm-specific, with obvious homologs only in C. elegans; R04F11.1 has no obvious function in mass RNAi assays; claudins are integral membrane proteins with four transmembrane sequences that are found in mammalian tight junctions (TJs), induce TJs when transgenically expressed …
WBGene00011284	ttr-27
WBGene00011285	ttr-28
WBGene00011286	ttr-29
WBGene00011443	cutl-11	[GO:0016021] CELLULAR_COMPONENT integral to membrane (IEA)
WBGene00011450	ttr-22	[GO:0016021] CELLULAR_COMPONENT integral to membrane (IEA)
WBGene00011554	T07A5.1	[GO:0016021] CELLULAR_COMPONENT integral to membrane (IEA)
WBGene00011571	ttr-46
WBGene00011768	oac-46	[GO:0018991] BIOLOGICAL_PROCESS oviposition (IMP) | [GO:0040035] BIOLOGICAL_PROCESS hermaphrodite genitalia development (IMP) | [GO:0040011] BIOLOGICAL_PROCESS locomotion (IMP) | [GO:0016747] MOLECULAR_FUNCTION transferase activity, transferring acyl groups other than amino-acyl groups (IEA) | [GO:0016021] CELLULAR_COMPONENT integral to membrane (IEA)	T14D7.2 encodes an acyltransferase; large-scale RNAi experiments indicate that T14D7.2 activity is required for egg laying, coordination locomotion, and normal vulval morphology.
WBGene00011894	ttr-23
WBGene00011906	hsp-12.1	[GO:0071259] BIOLOGICAL_PROCESS cellular (IEP) via [WBPaper00031923] Kimura T et al. (2008) | [GO:0009408] BIOLOGICAL_PROCESS response to heat (IEA)	hsp-12.1 encodes a member of the small heat shock family of proteins.
WBGene00012144	T28H10.3	[GO:0009792] BIOLOGICAL_PROCESS embryonic development ending in birth or egg hatching (IMP) | [GO:0004197] MOLECULAR_FUNCTION cysteine-type endopeptidase activity (IEA) | [GO:0006508] BIOLOGICAL_PROCESS proteolysis (IEA)
WBGene00012255	lpr-6	[GO:0016021] CELLULAR_COMPONENT integral to membrane (IEA)
WBGene00012256	lpr-5	[GO:0040011] BIOLOGICAL_PROCESS locomotion (IMP) | [GO:0010171] BIOLOGICAL_PROCESS body morphogenesis (IMP) | [GO:0008340] BIOLOGICAL_PROCESS determination of adult life span (IMP) | [GO:0002119] BIOLOGICAL_PROCESS nematode larval development (IMP) | [GO:0040007] BIOLOGICAL_PROCESS growth (IMP) | [GO:0006898] BIOLOGICAL_PROCESS receptor-mediated endocytosis (IMP)
WBGene00012257	lpr-4	[GO:0040011] BIOLOGICAL_PROCESS locomotion (IMP) | [GO:0005488] MOLECULAR_FUNCTION binding (IEA)
WBGene00012261	lpr-3	[GO:0040011] BIOLOGICAL_PROCESS locomotion (IMP) | [GO:0002119] BIOLOGICAL_PROCESS nematode larval development (IMP) | [GO:0040010] BIOLOGICAL_PROCESS positive regulation of growth rate (IMP)	W04G3.8 encodes a novel protein, conserved amongst nematodes; large-scale RNAi experiments indicate that W04G3.8 activity is required for normal growth rates, early larval development, and coordinated locomotion.
WBGene00012291	W06A7.2	[GO:0040011] BIOLOGICAL_PROCESS locomotion (IMP) | [GO:0016021] CELLULAR_COMPONENT integral to membrane (IEA)
WBGene00012478	Y18D10A.8	[GO:0003723] MOLECULAR_FUNCTION RNA binding (IEA) | [GO:0005515] MOLECULAR_FUNCTION protein binding (IEA) | [GO:0016070] BIOLOGICAL_PROCESS RNA metabolic process (IEA)
WBGene00012544	Y37D8A.2
WBGene00012554	Y37D8A.16	[GO:0002119] BIOLOGICAL_PROCESS nematode larval development (IMP) | [GO:0040007] BIOLOGICAL_PROCESS growth (IMP) | [GO:0040011] BIOLOGICAL_PROCESS locomotion (IMP) | [GO:0040010] BIOLOGICAL_PROCESS positive regulation of growth rate (IMP) | [GO:0016021] CELLULAR_COMPONENT integral to membrane (IEA)
WBGene00013077	ttr-24
WBGene00013078	ttr-25
WBGene00013079	ttr-26
WBGene00013455	ssu-2
WBGene00013458	Y67A10A.9	[GO:0016021] CELLULAR_COMPONENT integral to membrane (IEA)	Y67A10A.9 encodes a claudin homolog that may be required for normal cohesion of apical junctions in epithelia; Y67A10A.9 is worm-specific, with obvious homologs only in C. elegans; Y67A10A.9 has no obvious function in mass RNAi assays; claudins are integral membrane proteins with four transmembrane sequences that are found in mammalian tight junctions (TJs), induce TJs when transgenically express…
WBGene00013477	Y69E1A.5
WBGene00013962	ZK287.1
WBGene00014030	glb-1	[GO:0005506] MOLECULAR_FUNCTION iron ion binding (IEA) | [GO:0020037] MOLECULAR_FUNCTION heme binding (IEA) | [GO:0015671] BIOLOGICAL_PROCESS oxygen transport (IEA) | [GO:0019825] MOLECULAR_FUNCTION oxygen binding (IEA)	glb-1 encodes a globin; glb-1 transcription is uninduced by anoxia, but repressed by DAF-2 signalling in a DAF-16 dependent manner; glb-1 is expressed in distal germline, late embryonic cells that are probably hypodermal precursors, and young adults; glb-1 transcription is lower in L3 larvae than in adults, while in adults it is higher than that of most other globins; glb-1 has no obvious functio…
WBGene00014051	tag-341	[GO:0009792] BIOLOGICAL_PROCESS embryonic development ending in birth or egg hatching (IMP) | [GO:0002119] BIOLOGICAL_PROCESS nematode larval development (IMP) | [GO:0010171] BIOLOGICAL_PROCESS body morphogenesis (IMP) | [GO:0005622] CELLULAR_COMPONENT intracellular (IEA) | [GO:0007165] BIOLOGICAL_PROCESS signal transduction (IEA) | [GO:0023034] BIOLOGICAL_PROCESS intracellular (IEA)
WBGene00015472	C05D9.3	[GO:0071688] BIOLOGICAL_PROCESS striated (IMP) | [GO:0004872] MOLECULAR_FUNCTION receptor activity (IEA) | [GO:0005488] MOLECULAR_FUNCTION binding (IEA) | [GO:0007155] BIOLOGICAL_PROCESS cell adhesion (IEA) | [GO:0007160] BIOLOGICAL_PROCESS cell-matrix adhesion (IEA) | [GO:0007229] BIOLOGICAL_PROCESS integrin-mediated signaling pathway (IEA) | [GO:0008305] CELLULAR_COMPONENT integrin complex (IEA)
WBGene00015841	C16C8.2	[GO:0004601] MOLECULAR_FUNCTION peroxidase activity (IEA) | [GO:0006979] BIOLOGICAL_PROCESS response to oxidative stress (IEA) | [GO:0020037] MOLECULAR_FUNCTION heme binding (IEA) | [GO:0055114] BIOLOGICAL_PROCESS oxidation reduction (IEA)
WBGene00016030	C24A1.3	[GO:0004672] MOLECULAR_FUNCTION protein kinase activity (IEA) | [GO:0005524] MOLECULAR_FUNCTION ATP binding (IEA) | [GO:0006468] BIOLOGICAL_PROCESS protein amino acid phosphorylation (IEA) | [GO:0004674] MOLECULAR_FUNCTION protein serine/threonine kinase activity (IEA)
WBGene00016067	C24H10.1	[GO:0016021] CELLULAR_COMPONENT integral to membrane (IEA)	C24H10.1 encodes a claudin homolog that may be required for normal cohesion of apical junctions in epithelia; C24H10.1 is worm-specific, with obvious homologs only in C. elegans; C24H10.1 has no obvious function in mass RNAi assays; claudins are integral membrane proteins with four transmembrane sequences that are found in mammalian tight junctions (TJs), induce TJs when transgenically expressed …
WBGene00016210	C29F5.1
WBGene00016319	C32D5.12	[GO:0040011] BIOLOGICAL_PROCESS locomotion (IMP) | [GO:0002119] BIOLOGICAL_PROCESS nematode larval development (IMP) | [GO:0010171] BIOLOGICAL_PROCESS body morphogenesis (IMP) | [GO:0009792] BIOLOGICAL_PROCESS embryonic development ending in birth or egg hatching (IMP) | [GO:0003824] MOLECULAR_FUNCTION catalytic activity (IEA) | [GO:0044237] BIOLOGICAL_PROCESS cellular metabolic process (IEA) | […
WBGene00016422	noah-1	[GO:0018996] BIOLOGICAL_PROCESS molting cycle, collagen and cuticulin-based cuticle (IMP) via [WBPaper00026763] Frand AR et al. (2005) | [GO:0002119] BIOLOGICAL_PROCESS nematode larval development (IMP) | [GO:0040007] BIOLOGICAL_PROCESS growth (IMP) | [GO:0009792] BIOLOGICAL_PROCESS embryonic development ending in birth or egg hatching (IMP) | [GO:0010171] BIOLOGICAL_PROCESS body morphogenesis (I…	noah-1 encodes a PAN and ZP domain-containing protein that is related to the Drosophila extracellular matrix component NompA (no-mechanoreceptor-potential A); loss of noah-1 function via RNAi indicates that NOAH-1 activity is essential for molting; in addition, NOAH-1 appears to be required for embryonic and larval development, vulval development, coordinated locomotion, and normal body morpholog…
WBGene00016505	ttr-33
WBGene00016619	C43H6.6	[GO:0005488] MOLECULAR_FUNCTION binding (IEA) | [GO:0016021] CELLULAR_COMPONENT integral to membrane (IEA)
WBGene00016951	C55C3.1	[GO:0008289] MOLECULAR_FUNCTION lipid binding (IEA) | [GO:0016021] CELLULAR_COMPONENT integral to membrane (IEA)
WBGene00017091	ttr-40
WBGene00017193	F07C3.2	[GO:0016021] CELLULAR_COMPONENT integral to membrane (IEA)
WBGene00017297	F09E10.7
WBGene00017374	ttr-41
WBGene00017421	cutl-29	[GO:0016021] CELLULAR_COMPONENT integral to membrane (IEA)
WBGene00017688	ttr-35	[GO:0071688] BIOLOGICAL_PROCESS striated (IMP)
WBGene00017877	F28A10.9	[GO:0016021] CELLULAR_COMPONENT integral to membrane (IEA)
WBGene00017968	F32A5.2	[GO:0004601] MOLECULAR_FUNCTION peroxidase activity (IEA) | [GO:0006979] BIOLOGICAL_PROCESS response to oxidative stress (IEA) | [GO:0020037] MOLECULAR_FUNCTION heme binding (IEA) | [GO:0055114] BIOLOGICAL_PROCESS oxidation reduction (IEA) | [GO:0004623] MOLECULAR_FUNCTION phospholipase A2 activity (IEA) | [GO:0006644] BIOLOGICAL_PROCESS phospholipid metabolic process (IEA) | [GO:0016042] BIOLOGI…
WBGene00018042	F35D2.4	[GO:0016021] CELLULAR_COMPONENT integral to membrane (IEA)
WBGene00018085	ttr-20	[GO:0016021] CELLULAR_COMPONENT integral to membrane (IEA)
WBGene00018928	F56B3.2	[GO:0040011] BIOLOGICAL_PROCESS locomotion (IMP) | [GO:0019915] BIOLOGICAL_PROCESS lipid storage (IMP) | [GO:0002119] BIOLOGICAL_PROCESS nematode larval development (IMP) | [GO:0040010] BIOLOGICAL_PROCESS positive regulation of growth rate (IMP)
WBGene00019148	H03E18.1
WBGene00019212	H19M22.3	[GO:0040010] BIOLOGICAL_PROCESS positive regulation of growth rate (IMP) | [GO:0000003] BIOLOGICAL_PROCESS reproduction (IMP) | [GO:0040011] BIOLOGICAL_PROCESS locomotion (IMP) | [GO:0004222] MOLECULAR_FUNCTION metalloendopeptidase activity (IEA) | [GO:0006508] BIOLOGICAL_PROCESS proteolysis (IEA) | [GO:0008270] MOLECULAR_FUNCTION zinc ion binding (IEA) | [GO:0031012] CELLULAR_COMPONENT extracell…
WBGene00019227	sgca-1	[GO:0055120] CELLULAR_COMPONENT striated muscle dense body (IDA) via [WBPaper00035538] Kim H et al. (2009) | [GO:0005509] MOLECULAR_FUNCTION calcium ion binding (IEA) | [GO:0005515] MOLECULAR_FUNCTION protein binding (IEA) | [GO:0016020] CELLULAR_COMPONENT membrane (IEA) | [GO:0016021] CELLULAR_COMPONENT integral to membrane (IEA)	sgca-1 encodes a protein orthologous to the human gene SARCOGLYCAN, ALPHA (50KD DYSTROPHIN-ASSOCIATED GLYCOPROTEIN) (SGCA; OMIM:600119), which when mutated leads to disease.
WBGene00019272	H42K12.3
WBGene00019759	M03F4.6	[GO:0009792] BIOLOGICAL_PROCESS embryonic development ending in birth or egg hatching (IMP) | [GO:0040011] BIOLOGICAL_PROCESS locomotion (IMP) | [GO:0040010] BIOLOGICAL_PROCESS positive regulation of growth rate (IMP) | [GO:0018991] BIOLOGICAL_PROCESS oviposition (IMP) | [GO:0040035] BIOLOGICAL_PROCESS hermaphrodite genitalia development (IMP)
WBGene00020034	R12E2.8	[GO:0016021] CELLULAR_COMPONENT integral to membrane (IEA)
WBGene00020047	ttr-32	[GO:0040013] BIOLOGICAL_PROCESS negative regulation of locomotion (IMP)	R13A5.3 encodes a protein containing a predicted signal sequence followed by a transthyretin-like domain; although the product of R13A5.3 belongs to a family of apparently nematode-specific proteins whose function is not yet known, loss of R13A5.3 activity via RNAi has been reported to result in hyperactive locomotion.
WBGene00020049	ttr-8		R13A5.6 encodes a protein containing a predicted signal sequence followed by a transthyretin-like domain; the product of R13A5.6 belongs to a family of apparently nematode-specific proteins whose function is not yet known; an R13A5.6::GFP promoter fusion directs expression outside of the nervous system.
WBGene00020307	T07D3.4	[GO:0016021] CELLULAR_COMPONENT integral to membrane (IEA)	T07D3.4 is orthologous to the human gene FUKUTIN (FCMD; OMIM:253800), which when mutated leads to disease.
WBGene00020309	T07D3.6	[GO:0016021] CELLULAR_COMPONENT integral to membrane (IEA)
WBGene00020330	T07H6.1	[GO:0008152] BIOLOGICAL_PROCESS metabolic process (IEA) | [GO:0016787] MOLECULAR_FUNCTION hydrolase activity (IEA) | [GO:0016021] CELLULAR_COMPONENT integral to membrane (IEA)
WBGene00020335	ttr-30	[GO:0016021] CELLULAR_COMPONENT integral to membrane (IEA)
WBGene00020339	ttr-59	[GO:0016021] CELLULAR_COMPONENT integral to membrane (IEA)
WBGene00020566	ttr-7
WBGene00020808	T25F10.6
WBGene00020886	ttr-6	[GO:0061199] BIOLOGICAL_PROCESS striated (IMP)
WBGene00020924	W02B3.4	[GO:0016021] CELLULAR_COMPONENT integral to membrane (IEA)
WBGene00021249	Y22D7AL.11	[GO:0016021] CELLULAR_COMPONENT integral to membrane (IEA)
WBGene00021396	cutl-24	[GO:0016021] CELLULAR_COMPONENT integral to membrane (IEA)
WBGene00021415	nsy-4	[GO:0040011] BIOLOGICAL_PROCESS locomotion (IMP) | [GO:0010171] BIOLOGICAL_PROCESS body morphogenesis (IMP) | [GO:0018991] BIOLOGICAL_PROCESS oviposition (IMP) | [GO:0016021] CELLULAR_COMPONENT integral to membrane (IEA)	Y38F2AL.1 encodes a claudin homolog that may be required for normal cohesion of apical junctions in epithelia; Y38F2AL.1 is worm-specific, with obvious homologs only in C. elegans; Y38F2AL.1 has no obvious function in mass RNAi assays; claudins are integral membrane proteins with four transmembrane sequences that are found in mammalian tight junctions (TJs), induce TJs when transgenically express…
WBGene00021852	Y54F10AM.8
WBGene00021870	Y54G2A.4	[GO:0055085] BIOLOGICAL_PROCESS transmembrane transport (IEA) | [GO:0016021] CELLULAR_COMPONENT integral to membrane (IEA)
WBGene00022283	lgc-27	[GO:0006811] BIOLOGICAL_PROCESS ion transport (IEA) | [GO:0016021] CELLULAR_COMPONENT integral to membrane (IEA) | [GO:0005230] MOLECULAR_FUNCTION extracellular ligand-gated ion channel activity (IEA) | [GO:0006810] BIOLOGICAL_PROCESS transport (IEA) | [GO:0016020] CELLULAR_COMPONENT membrane (IEA)
WBGene00022499	set-30	[GO:0008270] MOLECULAR_FUNCTION zinc ion binding (IEA)	set-30 encodes a divergent ortholog of human SMYD1 (OMIM:606846), SMYD2 (OMIM:610663), and SYMD3 (OMIM:608783); SET-30 is paralogous to SET-10, SET-14, and SET-18; neither set-30(gk314) nor set-30(RNAi) have any obvious phenotypes.
WBGene00022611	ZC449.1	[GO:0004197] MOLECULAR_FUNCTION cysteine-type endopeptidase activity (IEA) | [GO:0006508] BIOLOGICAL_PROCESS proteolysis (IEA)
WBGene00022612	ZC449.2
WBGene00022733	ZK418.3	[GO:0040027] BIOLOGICAL_PROCESS negative regulation of vulval development (IMP) | [GO:0016021] CELLULAR_COMPONENT integral to membrane (IEA)
WBGene00022743	mlt-7	[GO:0004601] MOLECULAR_FUNCTION peroxidase activity (IDA) via [WBPaper00033104] Thein MC et al. (2009) | [GO:0004601] MOLECULAR_FUNCTION peroxidase activity (IEA) | [GO:0002119] BIOLOGICAL_PROCESS nematode larval development (IMP) via [WBPaper00033104] Thein MC et al. (2009) | [GO:0002119] BIOLOGICAL_PROCESS nematode larval development (IGI) via [WBPaper00033104] Thein MC et al. (2009) | [GO:0040…	mlt-7 encodes an animal heme peroxidase; MLT-7 is required for formation of the C. elegans cuticle and normal molting; specifically, MLT-7 functions in combination with BLI-3/DUOX for proper cross-linking of cuticular collagens; when expressed in vitro, MLT-7 exhibits peroxidase activity; MLT-7 is expressed in the hypodermis, which synthesizes the cuticle, at each larval molt.
WBGene00022816	fbn-1	[GO:0040011] BIOLOGICAL_PROCESS locomotion (IMP) | [GO:0002119] BIOLOGICAL_PROCESS nematode larval development (IMP) | [GO:0018996] BIOLOGICAL_PROCESS molting cycle, collagen and cuticulin-based cuticle (IMP) | [GO:0000003] BIOLOGICAL_PROCESS reproduction (IMP) | [GO:0040010] BIOLOGICAL_PROCESS positive regulation of growth rate (IMP) | [GO:0005509] MOLECULAR_FUNCTION calcium ion binding (IEA) | …	fbn-1 encodes a protein homologous to the human extracellular matrix protein fibrillin-1 (FBN1) which when mutated leads to Marfan syndrome (OMIM:154700), a connective tissue disorder; in C. elegans, fbn-1 activity is required for completion of molting, particularly the L3/L4 or L4/Adult molts.
WBGene00044500	T19E7.6
WBGene00044605	ttr-36	[GO:0071688] BIOLOGICAL_PROCESS striated (IMP)
WBGene00044737	ttr-45

## Sheet: Metazoan Set
"Phylotypic stage genes" present in a core set of metazoan clusters			Annotation data extracted from WormMart at www.wormbase.org
Gene WB ID	Gene Public Name	GO Term Info (merged)	Gene Description (Concise)
WBGene00000039	acn-1	[GO:0040011] BIOLOGICAL_PROCESS locomotion (IMP) | [GO:0002119] BIOLOGICAL_PROCESS nematode larval development (IMP) | [GO:0040010] BIOLOGICAL_PROCESS positive regulation of growth rate (IMP) | [GO:0018991] BIOLOGICAL_PROCESS oviposition (IMP) | [GO:0040035] BIOLOGICAL_PROCESS hermaphrodite genitalia development (IMP) | [GO:0018996] BIOLOGICAL_PROCESS molting cycle, collagen and cuticulin-based c…	acn-1 encodes an ACE-like protein required for larval development and adult morphogenesis, and probably for cell fusion in larval seam cells; ACN-1 lacks not only the HExxH consensus metallopeptidase motif, but also other active site residues found in the sequence HEAI/VxD of mammalian and insect ACEs; acn-1 is expressed in hypodermal cells, vulval precursor cells, and ray papillae in the male ta…
WBGene00000068	acy-1	[GO:0007188] BIOLOGICAL_PROCESS G-protein signaling, coupled to cAMP nucleotide second messenger (IMP) via [WBPaper00003038] Berger AJ et al. (1998) | [GO:0042221] BIOLOGICAL_PROCESS response to chemical stimulus (IMP) via [WBPaper00003038] Berger AJ et al. (1998) | [GO:0008219] BIOLOGICAL_PROCESS cell death (IMP) via [WBPaper00003038] Berger AJ et al. (1998) | [GO:0005886] CELLULAR_COMPONENT pla…	acy-1 encodes a protein with 40% identity to mammalian adenylyl cyclases and is most closely related to the divergent mouse isoform type IX; acy-1 is required for viability, muscle contraction, locomotion, molting, and regulation of sleep-like behavior (lethargus) during larval development; acy-1 acts genetically downstream of gsa-1 and is expressed in excitable cells.
WBGene00000072	add-1	[GO:0046872] MOLECULAR_FUNCTION metal ion binding (IEA)	add-1 encodes an ortholog of the cytoskeletal protein alpha-adducin (ADD1, OMIM:102680, mutations are associated with susceptibility to salt-sensitive essential hypertension); by homology, ADD-1 is predicted to be a cell membrane-associated protein that mediates localized changes in the cytoskeleton in response to activation of signal transduction cascades; RNAi experiments have shown that add-1 …
WBGene00000096	ahr-1	[GO:0009410] BIOLOGICAL_PROCESS response to xenobiotic stimulus (IDA) via [WBPaper00003028] Powell-Coffman JA et al. (1998) | [GO:0045449] BIOLOGICAL_PROCESS regulation of transcription (ISS) via [WBPaper00003028] Powell-Coffman JA et al. (1998) | [GO:0030522] BIOLOGICAL_PROCESS intracellular receptor-mediated signaling pathway (TAS) via [WBPaper00003028] Powell-Coffman JA et al. (1998) | [GO:000…	ahr-1 encodes an aryl hydrocarbon receptor (ligand-activated basic helix-loop-helix transcription factor) ortholog that biochemically resembles its vertebrate relatives (OMIM:600253) which mediate the carcinogenic and teratogenic effects of environmental toxins; AHR-1 binds HSP90 tightly, and forms a dimer with AHA-1 that binds DNA fragments containing the mammalian xenobiotic response element; A…
WBGene00000224	atgp-1	[GO:0005886] CELLULAR_COMPONENT plasma membrane (IDA) via [WBPaper00006408] Veljkovic E et al. (2004) | [GO:0003824] MOLECULAR_FUNCTION catalytic activity (IEA) | [GO:0005975] BIOLOGICAL_PROCESS carbohydrate metabolic process (IEA) | [GO:0043169] MOLECULAR_FUNCTION cation binding (IEA) | [GO:0016021] CELLULAR_COMPONENT integral to membrane (IEA)	atgp-1 encodes a predicted amino acid transporter glycoprotein subunit; when co-expressed in Xenopus oocytes with the AAT-1 or AAT-3 catalytic subunit, ATGP-1 is not able to facilitate amino acid uptake, even though ATGP-1 is able to covalently associate with AAT-1 or AAT-3 in the Xenopus expression system; however, when co-expressed with AAT-9, ATGP-1 is able to enhance the activity of this cata…
WBGene00000225	atgp-2	[GO:0005886] CELLULAR_COMPONENT plasma membrane (IDA) via [WBPaper00006408] Veljkovic E et al. (2004) | [GO:0003824] MOLECULAR_FUNCTION catalytic activity (IEA) | [GO:0005975] BIOLOGICAL_PROCESS carbohydrate metabolic process (IEA) | [GO:0043169] MOLECULAR_FUNCTION cation binding (IEA) | [GO:0016021] CELLULAR_COMPONENT integral to membrane (IEA)	atgp-2 encodes an amino acid transporter glycoprotein subunit; when co-expressed in Xenopus oocytes with either the AAT-1 or AAT-3 catalytic subunit, ATGP-2 facilitates amino acid uptake and exchange, showing a relatively high affinity for small and some large neutral amino acids; when co-expressed with AAT-9, ATGP-2 is able to enhance the activity of this catalytic subunit; ATGP-2 can covalently…
WBGene00000228	atn-1	[GO:0055120] CELLULAR_COMPONENT striated muscle dense body (IDA) via [WBPaper00000807] Francis GR et al. (1985) | [GO:0009792] BIOLOGICAL_PROCESS embryonic development ending in birth or egg hatching (IMP) | [GO:0040010] BIOLOGICAL_PROCESS positive regulation of growth rate (IMP) | [GO:0007067] BIOLOGICAL_PROCESS mitosis (IMP) | [GO:0003779] MOLECULAR_FUNCTION actin binding (IEA) | [GO:0005509] M…	atn-1 encodes an alpha-actinin homolog.
WBGene00000240	pah-1	[GO:0006559] BIOLOGICAL_PROCESS L-phenylalanine catabolic process (IDA) via [WBPaper00031861] Calvo AC et al. (2008) | [GO:0006559] BIOLOGICAL_PROCESS L-phenylalanine catabolic process (IEA) | [GO:0006569] BIOLOGICAL_PROCESS tryptophan catabolic process (IDA) via [WBPaper00031861] Calvo AC et al. (2008) | [GO:0000003] BIOLOGICAL_PROCESS reproduction (IMP) via [WBPaper00031861] Calvo AC et al. (20…	pah-1 encodes a biochemically active phenylalanine-4-hydroxylase orthologous to human PAH (OMIM:261600, mutated in phenylketonuria); recombinant PAH-1 has hydroxylase activity on phenylalanine and tryptophan substrates in vitro; pah-1 is expressed in seam cells, tail hypodermal cells, and ventral hypodermis, with stronger posterior than anterior expression; PAH-1 might help provide tyrosine for c…
WBGene00000244	bbs-8	[GO:0006935] BIOLOGICAL_PROCESS chemotaxis (IMP) via [WBPaper00024240] Blacque OE et al. (2004) | [GO:0042073] BIOLOGICAL_PROCESS intraflagellar transport (IMP) via [WBPaper00024240] Blacque OE et al. (2004) | [GO:0042384] BIOLOGICAL_PROCESS cilium assembly (IMP) via [WBPaper00024240] Blacque OE et al. (2004) | [GO:0008355] BIOLOGICAL_PROCESS olfactory learning (IMP) via [WBPaper00029060] Torayam…	bbs-8 encodes a tetratricopeptide repeat (TPR)-containing protein that is orthologous to the human Bardet-Biedl syndrome protein, BBS8; in C. elegans, bbs-8 activity is required for cilia biogenesis and function; accordingly, bbs-8 mutant animals display odorant chemotaxis defects and exhibit both aberrant motility and abnormal localization of at least two intraflagellar transport (IFT) protein m…
WBGene00000277	cab-1	[GO:0007268] BIOLOGICAL_PROCESS synaptic transmission (IMP) via [WBPaper00004331] Iwasaki K et al. (2000) | [GO:0005623] CELLULAR_COMPONENT cell (IDA) via [WBPaper00004331] Iwasaki K et al. (2000) | [GO:0002119] BIOLOGICAL_PROCESS nematode larval development (IMP) | [GO:0040007] BIOLOGICAL_PROCESS growth (IMP) | [GO:0009792] BIOLOGICAL_PROCESS embryonic development ending in birth or egg hatching…	Novel protein which has a C-terminal motif weakly homologous to mouse NPDC-1 and is involved in synaptic regulation; it is expressed in various neurons including ventral cord and tail ganglion neurons; it physically interacts with AEX-3, which is a guanine nucleotide exchange factor for the Rab3 GTPase.
WBGene00000280	cah-2		cah-2 encodes a predicted carbonic anhydrase.
WBGene00000295	cat-1	[GO:0015844] BIOLOGICAL_PROCESS monoamine transport (IDA) via [WBPaper00003348] Duerr JS et al. (1999) | [GO:0007631] BIOLOGICAL_PROCESS feeding behavior (IMP) via [WBPaper00003348] Duerr JS et al. (1999) | [GO:0042416] BIOLOGICAL_PROCESS dopamine biosynthetic process (IMP) via [WBPaper00006389] Sanyal S et al. (2004) | [GO:0008021] CELLULAR_COMPONENT synaptic vesicle (IDA) via [WBPaper00003348] …	cat-1 encodes a synaptic vesicular monoamine transporter required for the presence of dopamine and serotonin in nerve terminals, for the normal slowing of worms on a bacterial lawn (versus clean agar), for faster pharyngeal pumping on food, and for a normally (high) rate of egg-laying.
WBGene00000367	cca-1	[GO:0043051] BIOLOGICAL_PROCESS regulation of pharyngeal pumping (IMP) via [WBPaper00025210] Steger KA et al. (2005) | [GO:0043051] BIOLOGICAL_PROCESS regulation of pharyngeal pumping (IGI) via [WBPaper00025210] Steger KA et al. (2005) | [GO:0045760] BIOLOGICAL_PROCESS positive regulation of action potential (IMP) via [WBPaper00025210] Steger KA et al. (2005) | [GO:0051899] BIOLOGICAL_PROCESS mem…	cca-1 encodes a calcium channel alpha subunit that is homologous to vertebrate T-type calcium channel alpha 1 subunits; CCA-1 is required for regulation of pharyngeal pumping, specifically for the efficient initiation of action potentials in the pharynx in response to excitatory inputs; a CCA-1::GFP fusion protein is expressed strongly in pharyngeal muscle as well as in many neurons, including pa…
WBGene00000395	cdh-3	[GO:0045138] BIOLOGICAL_PROCESS tail tip morphogenesis (IMP) via [WBPaper00002636] Pettitt J et al. (1996) | [GO:0016331] BIOLOGICAL_PROCESS morphogenesis of embryonic epithelium (TAS) via [WBPaper00002636] Pettitt J et al. (1996) | [GO:0005886] CELLULAR_COMPONENT plasma membrane (IDA) via [WBPaper00002636] Pettitt J et al. (1996) | [GO:0005886] CELLULAR_COMPONENT plasma membrane (IEA) | [GO:0005…	cdh-3 encodes a member of the cadherin superfamily that affects morphogenesis of tail epithelia and excretory function; expressed predominantly in developing epithelial cells, and also expressed in the AC, excretory cell, various neurons, and vulval cells during different stages of development.
WBGene00000396	cdh-4	[GO:0007163] BIOLOGICAL_PROCESS establishment or maintenance of cell polarity (IMP) via [WBPaper00027345] Wu M et al. (2006) | [GO:0007411] BIOLOGICAL_PROCESS axon guidance (IMP) via [WBPaper00028984] Schmitz C et al. (2007) | [GO:0007413] BIOLOGICAL_PROCESS axonal fasciculation (IMP) | [GO:0005509] MOLECULAR_FUNCTION calcium ion binding (IEA) | [GO:0007156] BIOLOGICAL_PROCESS homophilic cell adh…	A homolog of a member of the cadherin superfamily that is involved in cell-cell adhesion.
WBGene00000443	ceh-20	[GO:0007498] BIOLOGICAL_PROCESS mesoderm development (IMP) via [WBPaper00004482] Liu J et al. (2000) | [GO:0009952] BIOLOGICAL_PROCESS anterior/posterior pattern formation (TAS) via [WBPaper00004482] Liu J et al. (2000) | [GO:0005634] CELLULAR_COMPONENT nucleus (IDA) via [WBPaper00005629] Van Auken K et al. (2002) | [GO:0005634] CELLULAR_COMPONENT nucleus (IEA) | [GO:0003677] MOLECULAR_FUNCTION D…	ceh-20 encodes the C. elegans ortholog of the homeodomain co-factor Extradenticle (Exd/Pbx); together with ceh-40 and unc-62, ceh-20 activity is required for embryonic viability; ceh-20 is also required as a cofactor for LIN-39- and MAB-5- dependent postembryonic mesoderm patterning; in addition, ceh-20 is required for regulating post-embryonic migrations of the Q neuroblast descendants and for r…
WBGene00000447	ceh-24	[GO:0090039] BIOLOGICAL_PROCESS regulation (ISS) via [WBPaper00003015] Harfe BD et al. (1998) | [GO:0005634] CELLULAR_COMPONENT nucleus (ISS) via [WBPaper00003015] Harfe BD et al. (1998) | [GO:0005634] CELLULAR_COMPONENT nucleus (IEA) | [GO:0003704] MOLECULAR_FUNCTION specific RNA polymerase II transcription factor activity (ISS) via [WBPaper00003015] Harfe BD et al. (1998) | [GO:0040011] BIOLOGI…	ceh-24 encodes an NK class homeodomain protein orthologous to human NK2 Homeobox 1 (NKX2-1; OMIM:600635) which is expressed in the thyroid, lung, and bronchial epithelia and which, when mutated, leads to disease.
WBGene00000468	ces-1	[GO:0000122] BIOLOGICAL_PROCESS negative regulation of transcription from RNA polymerase II promoter (IMP) via [WBPaper00006120] Thellman M et al. (2003) | [GO:0043069] BIOLOGICAL_PROCESS negative regulation of programmed cell death (IMP) via [WBPaper00006120] Thellman M et al. (2003) | [GO:0005634] CELLULAR_COMPONENT nucleus (IDA) via [WBPaper00011088] Metzstein MM et al. (1998) | [GO:0043565] M…	ces-1 encodes a C2H2-type zinc finger transcription factor that is a member of the Snail family of proteins that includes Drosophila Scratch, Snail, and Slug, and human SNAIL and SLUG; during development, CES-1 functions as a transcriptional repressor that blocks programmed cell death in specific neurons by inhibiting expression of the cell-death activator EGL-1; in addition, CES-1 functions to r…
WBGene00000476	cfi-1	[GO:0030182] BIOLOGICAL_PROCESS neuron differentiation (IMP) via [WBPaper00005226] Shaham S et al. (2002) | [GO:0045165] BIOLOGICAL_PROCESS cell fate commitment (IMP) via [WBPaper00005226] Shaham S et al. (2002) | [GO:0005634] CELLULAR_COMPONENT nucleus (IDA) via [WBPaper00005226] Shaham S et al. (2002) | [GO:0003677] MOLECULAR_FUNCTION DNA binding (ISS) via [WBPaper00005226] Shaham S et al. (200…	cfi-1 encodes a DNA-binding protein containing an AT-rich interaction domain (ARID) that affects differentiation of the URA sensory neurons, AVD, and PVC interneurons; acts downstream of UNC-86 and LIN-32 in controlling URA and IL2 cell fate, and is expressed in some neurons and muscle cells.
WBGene00000484	che-2	[GO:0042384] BIOLOGICAL_PROCESS cilium assembly (IMP) via [WBPaper00003761] Fujiwara M et al. (1999) | [GO:0040024] BIOLOGICAL_PROCESS dauer larval development (IGI) via [WBPaper00004963] Murakami M et al. (2001) | [GO:0006935] BIOLOGICAL_PROCESS chemotaxis (IMP) via [WBPaper00003464] Sambongi Y et al. (1999) | [GO:0030512] BIOLOGICAL_PROCESS negative regulation of transforming growth factor beta…	che-2 encodes a protein that contains G-protein beta-like WD-40 repeats that affects chemotaxis, dauer formation, and longevity; expressed in the cilia of most ciliated sensory neurons, some head neurons, and male tail rays.
WBGene00000485	che-3	[GO:0042384] BIOLOGICAL_PROCESS cilium assembly (IMP) via [WBPaper00004136] Wicks SR et al. (2000) | [GO:0001539] BIOLOGICAL_PROCESS ciliary or flagellar motility (IMP) via [WBPaper00004136] Wicks SR et al. (2000) | [GO:0007635] BIOLOGICAL_PROCESS chemosensory behavior (IMP) via [WBPaper00004136] Wicks SR et al. (2000) | [GO:0030512] BIOLOGICAL_PROCESS negative regulation of transforming growth f…	che-3 encodes a dynein heavy chain (DHC) 1b isoform that affects the establishment and maintainance of the structural integrity of sensory cilia, and that also has a role in intraflagellar transport; CHE-3 is expressed in ciliated sensory neurons.
WBGene00000492	che-13	[GO:0008104] BIOLOGICAL_PROCESS protein localization (IMP) via [WBPaper00028470] Efimenko E et al. (2006) | [GO:0035085] CELLULAR_COMPONENT cilium axoneme (IDA) via [WBPaper00031596] Williams CL et al. (2008) | [GO:0007635] BIOLOGICAL_PROCESS chemosensory behavior (IMP) via [WBPaper00000932] Perkins LA et al. (1986) | [GO:0042384] BIOLOGICAL_PROCESS cilium assembly (IMP) via [WBPaper00000932] Per…	che-13 encodes a novel protein homologous to mammalian IFT57/Hippi (OMIM:606621, protein interactor of Huntingtin-interacting protein 1 that is implicated in neuronal apoptosis in the Huntington disease state); CHE-13 is a proposed component of the intraflagellar transport (IFT) complex B, and is required for the construction and maintenance of cilia on a subset of sensory neurons; in addition, C…
WBGene00000553	cmk-1	[GO:0045944] BIOLOGICAL_PROCESS positive regulation of transcription from RNA polymerase II promoter (IMP) via [WBPaper00006343] Satterlee JS et al. (2004) | [GO:0048812] BIOLOGICAL_PROCESS neuron projection morphogenesis (IMP) via [WBPaper00006343] Satterlee JS et al. (2004) | [GO:0005737] CELLULAR_COMPONENT cytoplasm (IDA) via [WBPaper00006343] Satterlee JS et al. (2004) | [GO:0005516] MOLECULA…	cmk-1 encodes a Ca+2/calmodulin-dependent protein kinase I (CaMK1); CMK-1 activity is required, cell autonomously and downstream of the cyclic nucleotide-gated channel TAX-4, for several aspects of AFD thermosensory neuron differentiation, including expression of the gcy-8 guanylyl cyclase and nhr-38 nuclear hormone receptor genes and morphology of the AFD sensory endings; cmk-1 activity is thus …
WBGene00000768	cor-1	[GO:0007126] BIOLOGICAL_PROCESS meiosis (IMP)	The cor-1 gene encodes an ortholog of the actin-binding protein coronin.
WBGene00000833	cts-1	[GO:0009792] BIOLOGICAL_PROCESS embryonic development ending in birth or egg hatching (IMP) | [GO:0040010] BIOLOGICAL_PROCESS positive regulation of growth rate (IMP) | [GO:0002119] BIOLOGICAL_PROCESS nematode larval development (IMP) | [GO:0040007] BIOLOGICAL_PROCESS growth (IMP) | [GO:0044262] BIOLOGICAL_PROCESS cellular carbohydrate metabolic process (IEA) | [GO:0046912] MOLECULAR_FUNCTION tra…	cts-1 encodes a citrate synthase, predicted to be mitochondrial, that is required for embryonic development.
WBGene00000959	dgk-2	[GO:0071688] BIOLOGICAL_PROCESS striated (IMP) | [GO:0004143] MOLECULAR_FUNCTION diacylglycerol kinase activity (IEA) | [GO:0007205] BIOLOGICAL_PROCESS activation of protein kinase C activity by G-protein coupled receptor protein signaling pathway (IEA) | [GO:0023034] BIOLOGICAL_PROCESS intracellular (IEA) | [GO:0016021] CELLULAR_COMPONENT integral to membrane (IEA)	dgk-2 encodes a putative diacylglycerol kinase.
WBGene00000962	dhc-1	[GO:0051932] BIOLOGICAL_PROCESS synaptic transmission, GABAergic (IMP) via [WBPaper00028525] Locke CJ et al. (2006) | [GO:0051932] BIOLOGICAL_PROCESS synaptic transmission, GABAergic (IGI) via [WBPaper00028525] Locke CJ et al. (2006) | [GO:0048489] BIOLOGICAL_PROCESS synaptic vesicle transport (IMP) via [WBPaper00028525] Locke CJ et al. (2006) | [GO:0005635] CELLULAR_COMPONENT nuclear envelope (I…	dhc-1 encodes a cytoplasmic dynein heavy chain homolog required in one-cell embryos for pronuclear migration, centrosome separation, centrosome proximity to the male pronucleus, and mitotic spindle orientation, suggesting that DHC-1 helps position the microtubule organizing center; DHC-1 genetically interacts with SPD-5, a coiled-coil centrosomal protein.
WBGene00000971	dhs-7	[GO:0008152] BIOLOGICAL_PROCESS metabolic process (IEA) | [GO:0016491] MOLECULAR_FUNCTION oxidoreductase activity (IEA) | [GO:0003824] MOLECULAR_FUNCTION catalytic activity (IEA) | [GO:0005488] MOLECULAR_FUNCTION binding (IEA)	dhs-7 encodes a short-chain dehydrogenase predicted to be mitochondrial.
WBGene00000972	dhs-8	[GO:0003824] MOLECULAR_FUNCTION catalytic activity (IEA) | [GO:0044237] BIOLOGICAL_PROCESS cellular metabolic process (IEA) | [GO:0050662] MOLECULAR_FUNCTION coenzyme binding (IEA) | [GO:0008152] BIOLOGICAL_PROCESS metabolic process (IEA) | [GO:0016491] MOLECULAR_FUNCTION oxidoreductase activity (IEA) | [GO:0005488] MOLECULAR_FUNCTION binding (IEA)
WBGene00001006	dlg-1	[GO:0009790] BIOLOGICAL_PROCESS embryonic development (IMP) via [WBPaper00004983] Firestein BL et al. (2001) | [GO:0045186] BIOLOGICAL_PROCESS zonula adherens assembly (IMP) via [WBPaper00004510] Bossinger O et al. (2001) | [GO:0005912] CELLULAR_COMPONENT adherens junction (IDA) via [WBPaper00004983] Firestein BL et al. (2001) | [GO:0005915] CELLULAR_COMPONENT zonula adherens (IDA) via [WBPaper00…	dlg-1 encodes a MAGUK protein, orthologous to Drosophila disks large, that is physically located to adherens junctions in all epithelia and that is genetically required for organization of the embryonic gut epithelium into an coherent tube.
WBGene00001054	dpf-1	[GO:0006508] BIOLOGICAL_PROCESS proteolysis (IEA) | [GO:0008236] MOLECULAR_FUNCTION serine-type peptidase activity (IEA) | [GO:0016020] CELLULAR_COMPONENT membrane (IEA) | [GO:0016021] CELLULAR_COMPONENT integral to membrane (IEA)
WBGene00001055	dpf-2	[GO:0006508] BIOLOGICAL_PROCESS proteolysis (IEA) | [GO:0008236] MOLECULAR_FUNCTION serine-type peptidase activity (IEA) | [GO:0016020] CELLULAR_COMPONENT membrane (IEA) | [GO:0016021] CELLULAR_COMPONENT integral to membrane (IEA)
WBGene00001077	dpy-18	[GO:0009790] BIOLOGICAL_PROCESS embryonic development (IMP) via [WBPaper00003994] Winter AD et al. (2000) | [GO:0040002] BIOLOGICAL_PROCESS collagen and cuticulin-based cuticle development (IMP) via [WBPaper00003994] Winter AD et al. (2000) | [GO:0040018] BIOLOGICAL_PROCESS positive regulation of multicellular organism growth (IGI) via [WBPaper00029198] Soete G et al. (2007) | [GO:0040018] BIOLOG…	An alpha subunit of prolyl-4-hydroxylase which is a procollagen modifying enzyme required for exoskeleton formation, morphogenesis and maintenance of body shape; it is expressed throughout the hypodermis and certain head and posterior neurons.
WBGene00001132	alp-1	[GO:0043050] BIOLOGICAL_PROCESS pharyngeal pumping (IMP) via [WBPaper00001709] Avery L (1993) | [GO:0008340] BIOLOGICAL_PROCESS determination of adult life span (IMP) via [WBPaper00003257] Lakowski B et al. (1998) | [GO:0055120] CELLULAR_COMPONENT striated muscle dense body (IDA) via [WBPaper00032968] Han HF et al. (2009) | [GO:0040011] BIOLOGICAL_PROCESS locomotion (IMP) | [GO:0005515] MOLECULAR…	alp-1 encodes the C. elegans ortholog of the ALP (alpha-actininassociated LIM protein)-Enigma family of proteins that are found at sites of actin filament anchorage, such as the muscle Z disk; in C. elegans, alp-1 is required for maintenance of actin filament organization and for stabilizing muscle contraction; ALP-1 co-localizes with alpha-actinin at body wall muscle dense bodies, and its locali…
WBGene00001145	eat-16	[GO:0005886] CELLULAR_COMPONENT plasma membrane (IDA) via [WBPaper00035489] Porter MY et al. (2010) Mol Biol Cell "RSBP-1 is a membrane-targeting subunit required by the Galpha(q) | [GO:0005624] CELLULAR_COMPONENT membrane fraction (IDA) via [WBPaper00035489] Porter MY et al. (2010) Mol Biol Cell "RSBP-1 is a membrane-targeting subunit required by the Galpha(q) | [GO:0043051] BIOLOGICAL_PROCESS r…	The eat-16 gene encodes an RGS protein that affects movement, pharyngeal pumping, egg laying, and synaptic transmission; it genetically interacts with the egl-30 and goa-1 signaling pathways, and is expressed in excitable cells and in the spermatheca.
WBGene00001208	egl-44	[GO:0048675] BIOLOGICAL_PROCESS axon extension (IMP) via [WBPaper00001105] Desai C et al. (1988) | [GO:0003700] MOLECULAR_FUNCTION transcription factor activity (IEA) | [GO:0005634] CELLULAR_COMPONENT nucleus (IEA) | [GO:0006355] BIOLOGICAL_PROCESS regulation of transcription, DNA-dependent (IEA)	The egl-44 gene encodes a putative transcription regulatory protein of 471 amino acids similar to vertebrate transcription enhancer factor (TEF) proteins.
WBGene00001400	fax-1	[GO:0043059] BIOLOGICAL_PROCESS regulation of forward locomotion (IMP) via [WBPaper00026828] Wightman B et al. (2005) | [GO:0043058] BIOLOGICAL_PROCESS regulation of backward locomotion (IMP) via [WBPaper00026828] Wightman B et al. (2005) | [GO:0007626] BIOLOGICAL_PROCESS locomotory behavior (IMP) via [WBPaper00026828] Wightman B et al. (2005) | [GO:0045944] BIOLOGICAL_PROCESS positive regulation…	fax-1 encodes a conserved nuclear receptor that contains two C4-type zinc fingers and is orthologous to the vertebrate photoreceptor-specific nuclear receptor PNR (OMIM:604485, mutated in enhanced S-cone syndrome and retinitis pigmentosa); fax-1 is required for normal locomotion and neuron fate specification, including specification of the AVA, AVE, and AVK interneurons and proper axon pathfindin…
WBGene00001502	ftt-2	[GO:0005634] CELLULAR_COMPONENT nucleus (IDA) via [WBPaper00027763] Wang Y et al. (2006) | [GO:0005737] CELLULAR_COMPONENT cytoplasm (IDA) via [WBPaper00027763] Wang Y et al. (2006) | [GO:0008340] BIOLOGICAL_PROCESS determination of adult life span (IMP) | [GO:0000003] BIOLOGICAL_PROCESS reproduction (IMP) | [GO:0009792] BIOLOGICAL_PROCESS embryonic development ending in birth or egg hatching (IM…
WBGene00001508	fut-8	[GO:0016021] CELLULAR_COMPONENT integral to membrane (IEA)	fut-8 encodes a core alpha 1,6-fucosyltransferase; characterization of a recombinant form of the protein that contains the catalytic region of FUT-8 reveals a sustrate requirement for unsubstituted nonreducing terminal GlcNAc residues.
WBGene00001519	gar-3	[GO:0007213] BIOLOGICAL_PROCESS muscarinic acetylcholine receptor signaling pathway (IGI) via [WBPaper00024250] Steger KA et al. (2004) | [GO:0007213] BIOLOGICAL_PROCESS muscarinic acetylcholine receptor signaling pathway (IMP) via [WBPaper00024250] Steger KA et al. (2004) | [GO:0043051] BIOLOGICAL_PROCESS regulation of pharyngeal pumping (IGI) via [WBPaper00024250] Steger KA et al. (2004) | [GO:…	gar-3 encodes a muscarinic acetylcholine receptor; gar-3 activity is required for regulation of membrane potential and excitation-contraction coupling in pharyngeal muscle and thus, for normal feeding behavior; in regulating pharyngeal pumping, GAR-3 likely acts upstream of GPB-2, a G-protein beta-subunit; a gar-3::gfp reporter fusion is expressed in the I3 pharyngeal neuron, extrapharyngeal neur…
WBGene00001578	ges-1	[GO:0005777] CELLULAR_COMPONENT peroxisome (IDA) via [WBPaper00031212] Samuelson AV et al. (2007) | [GO:0004091] MOLECULAR_FUNCTION carboxylesterase activity (IDA) via [WBPaper00001305] McGhee JD et al. (1990) Genetics "Production of null mutants in the major intestinal esterase gene (ges-1) | [GO:0008340] BIOLOGICAL_PROCESS determination of adult life span (IMP) | [GO:0008152] BIOLOGICAL_PROCESS…	ges-1 encodes a gut-specific type B carboxylesterase; by homology, GES-1 hydrolyzes carboxylic ester substrates to yield an alcohol and a carboxylic anion, however, loss of GES-1 activity via mutation or RNAi does not result in any obvious abnormalities; GES-1 is expressed solely in the intestinal, or E, lineage from the 4 E-cell stage of gut development through adulthood; GES-1 contains a C-term…
WBGene00001837	hda-4	[GO:0040011] BIOLOGICAL_PROCESS locomotion (IMP) via [WBPaper00006395] Simmer F et al. (2003) | [GO:0040032] BIOLOGICAL_PROCESS post-embryonic body morphogenesis (IMP) via [WBPaper00006395] Simmer F et al. (2003) | [GO:0040007] BIOLOGICAL_PROCESS growth (IMP) via [WBPaper00006395] Simmer F et al. (2003) | [GO:0016575] BIOLOGICAL_PROCESS histone deacetylation (ISS) via [WBPaper00005287] Choi KY et…	hda-4 encodes a class II histone deacetylase that contains a putative MEF-2 DNA binding domain, a nuclear localization signal domain, and a single catalytic domain and may affect locomotion, body morphology, and growth; interacts with MEF-2 in in vitro assays and is expressed in body-wall muscle, neurons, and hypodermal seam cells
WBGene00001957	hlh-13	[GO:0002119] BIOLOGICAL_PROCESS nematode larval development (IMP) | [GO:0040007] BIOLOGICAL_PROCESS growth (IMP) | [GO:0040011] BIOLOGICAL_PROCESS locomotion (IMP) | [GO:0009792] BIOLOGICAL_PROCESS embryonic development ending in birth or egg hatching (IMP) | [GO:0030528] MOLECULAR_FUNCTION transcription regulator activity (IEA) | [GO:0045449] BIOLOGICAL_PROCESS regulation of transcription (IEA) …
WBGene00001959	hlh-15	[GO:0019915] BIOLOGICAL_PROCESS lipid storage (IMP) | [GO:0030528] MOLECULAR_FUNCTION transcription regulator activity (IEA) | [GO:0045449] BIOLOGICAL_PROCESS regulation of transcription (IEA) | [GO:0005634] CELLULAR_COMPONENT nucleus (IEA)
WBGene00002016	hsp-16.2	[GO:0030968] BIOLOGICAL_PROCESS endoplasmic reticulum unfolded protein response (IEP) via [WBPaper00005432] Urano F et al. (2002) | [GO:0005737] CELLULAR_COMPONENT cytoplasm (IDA) via [WBPaper00004387] Ding L et al. (2000) | [GO:0040010] BIOLOGICAL_PROCESS positive regulation of growth rate (IMP) | [GO:0008340] BIOLOGICAL_PROCESS determination of adult life span (IMP) | [GO:0009408] BIOLOGICAL_PR…	hsp-16.2 encodes a 16-kD heat shock protein (HSP) that is a member of the hsp16/hsp20/alphaB-crystallin (HSP16) family of heat shock proteins; hsp-16.2 expression, strongest in intestine and pharynx, is induced in response to heat shock or other environmental stresses; HSP-16.2 has been shown to interact with intracellular human beta amyloid peptide, a primary component of the extracellular plaqu…
WBGene00002017	hsp-16.11	[GO:0030968] BIOLOGICAL_PROCESS endoplasmic reticulum unfolded protein response (IEP) via [WBPaper00005432] Urano F et al. (2002) | [GO:0040010] BIOLOGICAL_PROCESS positive regulation of growth rate (IMP) | [GO:0008340] BIOLOGICAL_PROCESS determination of adult life span (IMP) | [GO:0006952] BIOLOGICAL_PROCESS defense response (IMP) | [GO:0009408] BIOLOGICAL_PROCESS response to heat (IEA)	hsp-16.11 encodes a 16-kD heat shock protein (HSP) that is a member of the hsp16/hsp20/alphaB-crystallin (HSP16) family of heat shock proteins, and that is identical to the protein encoded by hsp-16.1; hsp-16.11 expression is induced in response to heat shock or other environmental stresses; HSP-16.11 is likely to function as passive ligand temporarily preventing unfolded proteins from aggregatin…
WBGene00002018	hsp-16.41	[GO:0030968] BIOLOGICAL_PROCESS endoplasmic reticulum unfolded protein response (IEP) via [WBPaper00005432] Urano F et al. (2002) | [GO:0040010] BIOLOGICAL_PROCESS positive regulation of growth rate (IMP) | [GO:0009408] BIOLOGICAL_PROCESS response to heat (IEA)	hsp-16.41 encodes a 16-kD heat shock protein (HSP) that is a member of the hsp16/hsp20/alphaB-crystallin (HSP16) family of heat shock proteins; an hsp-16.41 reporter fusion, expressed broadly but strongest in intestine and pharynx, is induced in response to heat shock or other environmental stresses; expression is detectable in somatic tissues in post-gastrulation embryos, all larval stages, and …
WBGene00002019	hsp-16.48	[GO:0008340] BIOLOGICAL_PROCESS determination of adult life span (IGI) via [WBPaper00006377] Morley JF et al. (2004) | [GO:0008340] BIOLOGICAL_PROCESS determination of adult life span (IMP) | [GO:0009408] BIOLOGICAL_PROCESS response to heat (IEA)	hsp-16.48 encodes a 16-kD heat shock protein (HSP) that is a member of the hsp16/hsp20/alphaB-crystallin (HSP16) family of heat shock proteins; an hsp-16.48 reporter fusion, expressed broadly but most strongly in body muscle and hypodermis, is induced solely in response to heat shock or other environmental stresses; expression is detectable in somatic tissues in post-gastrulation embryos, all lar…
WBGene00002021	hsp-17	[GO:0009408] BIOLOGICAL_PROCESS response to heat (IEA)	hsp-17 encodes a heat shock protein that is a member of the hsp16/hsp20/alpha-crystallin family of heat shock proteins; by homology, HSP-17 is predicted to function as a molecular chaperone that protects cells from heat-induced protein aggregation and denaturation; at present, the precise developmental and/or behavioral role of HSP-17, as well as its expression pattern, are not yet known.
WBGene00002024	hsp-43	[GO:0009408] BIOLOGICAL_PROCESS response to heat (IEA)	hsp-43 encodes a member of the hsp20 family.
WBGene00002025	hsp-60	[GO:0034514] BIOLOGICAL_PROCESS mitochondrial unfolded protein response (IEP) via [WBPaper00024269] Yoneda T et al. (2004) | [GO:0000302] BIOLOGICAL_PROCESS response to reactive oxygen species (IEP) via [WBPaper00024269] Yoneda T et al. (2004) | [GO:0007005] BIOLOGICAL_PROCESS mitochondrion organization (IMP) via [WBPaper00027723] Benedetti C et al. (2006) | [GO:0009792] BIOLOGICAL_PROCESS embryo…	hsp-60 encodes a mitochondrial-specific chaperone that is a member of the GroE/Hsp10/60 superfamily of molecular chaperones; hsp-60 is believed to be involved in the mitochondrial unfolded protein response, as hsp-60 expression, normally broadly detected during development, is greatly increased in response to treatments that disrupt mitochondrial protein handling; loss of hsp-60 activity via RNAi…
WBGene00002030	hst-3.1	[GO:0019915] BIOLOGICAL_PROCESS lipid storage (IMP) | [GO:0008146] MOLECULAR_FUNCTION sulfotransferase activity (IEA) | [GO:0016021] CELLULAR_COMPONENT integral to membrane (IEA)
WBGene00002039	hum-6	[GO:0005856] CELLULAR_COMPONENT cytoskeleton (IEA) | [GO:0003774] MOLECULAR_FUNCTION motor activity (IEA) | [GO:0005524] MOLECULAR_FUNCTION ATP binding (IEA) | [GO:0016459] CELLULAR_COMPONENT myosin complex (IEA) | [GO:0005488] MOLECULAR_FUNCTION binding (IEA) | [GO:0016021] CELLULAR_COMPONENT integral to membrane (IEA)	hum-6 is orthologous to the human gene MYOSIN VIIA (MYO7A; OMIM:276903), which when mutated leads to Usher syndrome type IB.
WBGene00002043	hyl-1	[GO:0046513] BIOLOGICAL_PROCESS ceramide biosynthetic process (ISS) via [WBPaper00003354] Jiang JC et al. (1998) | [GO:0007568] BIOLOGICAL_PROCESS aging (ISS) via [WBPaper00003354] Jiang JC et al. (1998) | [GO:0005789] CELLULAR_COMPONENT endoplasmic reticulum membrane (ISS) via [WBPaper00003354] Jiang JC et al. (1998) | [GO:0010467] BIOLOGICAL_PROCESS gene expression (IMP) via [WBPaper00032243] D…	hyl-1 encodes a predicted transmembrane protein orthologous to Saccharomyces cerevisiae Lag1p (longevity assurance gene), a protein preferentially expressed in young yeasts; by homology, HYL-1 is predicted to have several possible functions, including regulation of lipid, particularly ceramide, biosynthesis, regulation of lipid transport, and regulation of protein translocation in the endoplasmic…
WBGene00002044	hyl-2	[GO:0016021] CELLULAR_COMPONENT integral to membrane (IEA)	hyl-2 encodes a predicted transmembrane protein orthologous to Saccharomyces cerevisiae Lag1p (longevity assurance gene), a protein preferentially expressed in young yeasts; by homology, HYL-2 is predicted to have several possible functions, including regulation of lipid, particularly ceramide, biosynthesis, regulation of lipid transport, and regulation of protein translocation in the endoplasmic…
WBGene00002081	ina-1	[GO:0005886] CELLULAR_COMPONENT plasma membrane (IDA) via [WBPaper00036041] Hsu TY et al. (2010) | [GO:0002119] BIOLOGICAL_PROCESS nematode larval development (IMP) via [WBPaper00002850] Baum PD et al. (1997) | [GO:0001764] BIOLOGICAL_PROCESS neuron migration (IMP) via [WBPaper00002850] Baum PD et al. (1997) | [GO:0008078] BIOLOGICAL_PROCESS mesodermal cell migration (IMP) via [WBPaper00002850] B…	ina-1 encodes one of two C. elegans alpha integrin subunits; during development, ina-1 activity is required for migration of a number of cell types, including neurons, coelomocyte precursors, and the distal tip cells of the somatic gonad; in addition, ina-1 is required for axon fasciculation and morphogenesis of structures such as the head, pharynx, egg-laying apparatus, and male tail; INA-1 coim…
WBGene00002146	ipp-5	[GO:0030728] BIOLOGICAL_PROCESS ovulation (IMP) via [WBPaper00005268] Bui YK et al. (2002) | [GO:0007173] BIOLOGICAL_PROCESS epidermal growth factor receptor signaling pathway (IGI) via [WBPaper00005268] Bui YK et al. (2002) | [GO:0046856] BIOLOGICAL_PROCESS phosphoinositide dephosphorylation (ISS) via [WBPaper00005268] Bui YK et al. (2002) | [GO:0048016] BIOLOGICAL_PROCESS inositol phosphate-med…	ipp-5 encodes a type I inositol 5-phosphatase homolog; ipp-5 acts downstream of let-23 to negatively regulate IP3 signaling and is involved in spermathecal contractions during ovulation; an ipp-5::gfp transcriptional reporter is expressed in the adult distal spermatheca and weakly in the proximal sheath.
WBGene00002178	jnk-1	[GO:0006972] BIOLOGICAL_PROCESS hyperosmotic response (IGI) via [WBPaper00003607] Kawasaki M et al. (1999) | [GO:0007258] BIOLOGICAL_PROCESS JUN phosphorylation (IDA) via [WBPaper00003607] Kawasaki M et al. (1999) | [GO:0005737] CELLULAR_COMPONENT cytoplasm (IDA) via [WBPaper00003607] Kawasaki M et al. (1999) | [GO:0005634] CELLULAR_COMPONENT nucleus (IDA) via [WBPaper00003607] Kawasaki M et al. …	jnk-1 encodes a serine/threonine kinase that is the sole C. elegans member of the c-Jun N-terminal kinase (JNK) subgroup of mitogen-activated protein (MAP) kinases; jnk-1 is required for normal coordinated locomotion as well as for normal adult lifespan and response to heat and oxidative stress; JNK-1 exhibits kinase activity in vitro that is dependent upon activation by the JKK-1/MAPKK; in addit…
WBGene00002179	jph-1	[GO:0040011] BIOLOGICAL_PROCESS locomotion (IMP) via [WBPaper00005001] Yoshida M et al. (2001) | [GO:0006936] BIOLOGICAL_PROCESS muscle contraction (TAS) via [WBPaper00005001] Yoshida M et al. (2001) | [GO:0005886] CELLULAR_COMPONENT plasma membrane (TAS) via [WBPaper00005001] Yoshida M et al. (2001) | [GO:0005198] MOLECULAR_FUNCTION structural molecule activity (TAS) via [WBPaper00005001] Yoshid…	jph-1 encodes a junctophilin, a protein that belongs to a transmembrane family of proteins implicated in the formation of the junctional membrane complex that forms between the plasma membrane and the endoplasmic reticulum in excitable cells; this complex facilitates cross-talk between the cell surface and intracellular ionic channels; RNA interference of jph-1 results in a locomotion defect sugg…
WBGene00002190	kin-2	[GO:0048599] BIOLOGICAL_PROCESS oocyte development (IMP) via [WBPaper00027739] Govindan JA et al. (2006) | [GO:0040011] BIOLOGICAL_PROCESS locomotion (IMP) | [GO:0000003] BIOLOGICAL_PROCESS reproduction (IMP) | [GO:0010171] BIOLOGICAL_PROCESS body morphogenesis (IMP) | [GO:0018996] BIOLOGICAL_PROCESS molting cycle, collagen and cuticulin-based cuticle (IMP) | [GO:0002119] BIOLOGICAL_PROCESS nemat…	kin-2 encodes a predicted regulatory subunit of a cAMP-dependent protein kinase that may act downstream of, or in parallel to, ric-8.
WBGene00002217	klp-4	[GO:0003777] MOLECULAR_FUNCTION microtubule motor activity (IEA) | [GO:0005524] MOLECULAR_FUNCTION ATP binding (IEA) | [GO:0007018] BIOLOGICAL_PROCESS microtubule-based movement (IEA)	klp-4 encodes a kinesin-like motor protein paralogous to UNC-104 and KLP-6 and orthologous to Drosophila KHC-73 and the vertebrate KIF1A, KIF13B, and GAKIN motor proteins; as loss of KLP-4 function via RNA-mediated interference (RNAi) does not result in any abnormalities, the precise role of KLP-4 in C. elegans development and/or behavior is not yet known; based on sequence similarity, however, K…
WBGene00002497	let-268	[GO:0032964] BIOLOGICAL_PROCESS collagen biosynthetic process (IMP) via [WBPaper00004421] Norman KR et al. (2000) | [GO:0009792] BIOLOGICAL_PROCESS embryonic development ending in birth or egg hatching (IMP) | [GO:0002119] BIOLOGICAL_PROCESS nematode larval development (IMP) | [GO:0032940] BIOLOGICAL_PROCESS secretion by cell (IMP) | [GO:0002009] BIOLOGICAL_PROCESS morphogenesis of an epithelium …	let-268 encodes a procollagen lysyl hydroxylase that processes type IV collagen, a collagen secreted and incorporated into the basement membrane during embryogenesis (and encoded partly by emb-9); LET-268 activity is essential for type IV collagen processing and secretion and for the stability, but not the formation of, the basement membrane that provides mechanical support to body wall muscle on…
WBGene00002988	lim-6	[GO:0005634] CELLULAR_COMPONENT nucleus (IDA) via [WBPaper00003509] Hobert O et al. (1999) | [GO:0005634] CELLULAR_COMPONENT nucleus (IEA) | [GO:0030421] BIOLOGICAL_PROCESS defecation (IMP) via [WBPaper00003509] Hobert O et al. (1999) | [GO:0060756] BIOLOGICAL_PROCESS foraging behavior (IMP) via [WBPaper00003509] Hobert O et al. (1999) | [GO:0030182] BIOLOGICAL_PROCESS neuron differentiation (IMP…	lim-6 encodes a LIM class homeodomain protein that contains two Zinc-finger-like LIM domains N-terminal to a predicted DNA-binding homeodomain; LIM-6 is predicted to function as a transcription factor whose activity is required for regulating uterine morphogenesis and specific aspects of terminal neuronal differentiation, including normal axonal morphology, full expression of UNC-25/glutamic acid…
WBGene00002999	lin-10	[GO:0008105] BIOLOGICAL_PROCESS asymmetric protein localization (IDA) via [WBPaper00003214] Rongo CG et al. (1998) | [GO:0007270] BIOLOGICAL_PROCESS nerve-nerve synaptic transmission (IMP) via [WBPaper00003214] Rongo CG et al. (1998) | [GO:0040026] BIOLOGICAL_PROCESS positive regulation of vulval development (IMP) via [WBPaper00000762] Ferguson EL et al. (1985) | [GO:0050975] BIOLOGICAL_PROCESS s…	lin-10 encodes a PDZ and PTB domain-containing protein that is homologous to mammalian Munc interacting proteins (Mint1, OMIM:602414) and is required for polarized protein localization; LIN-10 is required for proper localization of the LET-23 EGF receptor to the basolateral membrane of the vulval precursor cells and for proper postsynaptic localization of GLR-1, an AMPA-type glutamate receptor in…
WBGene00003000	lin-11	[GO:0040026] BIOLOGICAL_PROCESS positive regulation of vulval development (IMP) via [WBPaper00000762] Ferguson EL et al. (1985) | [GO:0001708] BIOLOGICAL_PROCESS cell fate specification (IMP) via [WBPaper00004906] Sarafi-Reinach TR et al. (2001) | [GO:0007413] BIOLOGICAL_PROCESS axonal fasciculation (IMP) via [WBPaper00001719] Garriga G et al. (1993) | [GO:0018991] BIOLOGICAL_PROCESS oviposition …	lin-11 encodes a predicted LIM homeodomain transcription factor that affects vulval development, neuronal development and fate specification, utse cell differentiation, and fertility; it is expressed in some neurons, the vulva, pi cells and their progeny, and the spermatheca.
WBGene00003029	lin-44	[GO:0016055] BIOLOGICAL_PROCESS Wnt receptor signaling pathway (ISS) via [WBPaper00002293] Herman MA et al. (1995) | [GO:0016055] BIOLOGICAL_PROCESS Wnt receptor signaling pathway (IGI) via [WBPaper00028436] Gleason JE et al. (2006) | [GO:0005109] MOLECULAR_FUNCTION frizzled binding (ISS) via [WBPaper00002293] Herman MA et al. (1995) | [GO:0040028] BIOLOGICAL_PROCESS regulation of vulval developm…	lin-44 encodes one of five C. elegans Wnt signaling ligands; during development, LIN-44 activity is required non-cell-autonomously for polarity specification of asymmetric cell divisions of the B, U, and F cells in the male, and the T cell in males and hermaphrodites; in addition, LIN-44 functions redundantly with MOM-2 and CWN-2 to pattern the P7.p lineage during vulval development; lin-44 expre…
WBGene00003089	ltd-1	[GO:0000910] BIOLOGICAL_PROCESS cytokinesis (ISS) via [WBPaper00005491] Vargas JD et al. (2002) | [GO:0005911] CELLULAR_COMPONENT cell-cell junction (IDA) via [WBPaper00005491] Vargas JD et al. (2002) | [GO:0005737] CELLULAR_COMPONENT cytoplasm (IDA) via [WBPaper00005491] Vargas JD et al. (2002) | [GO:0003674] MOLECULAR_FUNCTION molecular_function (ND) via [WBPaper00005491] Vargas JD et al. (2002…	ltd-1 encodes a protein with LIM and transglutaminase domains; LTD-1 is homologous to the mouse KY protein (MGI:96709, mutated in kyphoscoliosis), and to the HILLARIN protein of Hirudo medicinalis, found at axon hillocks; ltd-1 is expressed in hypodermal cells from the twofold stage embryo to adulthood, but has no obvious function in mass RNAi assays.
WBGene00003102	mab-5	[GO:0042659] BIOLOGICAL_PROCESS regulation of cell fate specification (IMP) via [WBPaper00003007] Maloof JN et al. (1998) | [GO:0009952] BIOLOGICAL_PROCESS anterior/posterior pattern formation (IMP) via [WBPaper00003007] Maloof JN et al. (1998) | [GO:0009952] BIOLOGICAL_PROCESS anterior/posterior pattern formation (IGI) via [WBPaper00003007] Maloof JN et al. (1998) | [GO:0051179] BIOLOGICAL_PROCE…	mab-5 encodes a homeodomain transcription factor related to the Antennapedia, Ultrabithorax, and abdominal-A family of homeodomain proteins; during postembryonic development, mab-5 is required cell autonomously for specification of posterior cell fates, including hypodermal and neuronal fates, programmed cell deaths, cell proliferation and migration, and fate specification of the male-specific co…
WBGene00003143	max-1	[GO:0040010] BIOLOGICAL_PROCESS positive regulation of growth rate (IMP) | [GO:0008340] BIOLOGICAL_PROCESS determination of adult life span (IMP) | [GO:0005856] CELLULAR_COMPONENT cytoskeleton (IEA) | [GO:0005488] MOLECULAR_FUNCTION binding (IEA)	max-1 encodes a novel, conserved PH/MyTH4/FERM domain-containing protein; max-1 activity is required cell-autonomously in motor neurons for UNC-6-mediated, dorsally directed axon guidance, proper axon extension and axon fasciculation in the nerve cords, and fully normal backward locomotion; genetic analyses indicate that max-1 likely acts downstream of unc-6 and unc-5, and in parallel to unc-40 a…
WBGene00003243	mig-10	[GO:0040025] BIOLOGICAL_PROCESS vulval development (IMP) via [WBPaper00001304] Manser J et al. (1990) | [GO:0035121] BIOLOGICAL_PROCESS tail morphogenesis (IMP) via [WBPaper00001304] Manser J et al. (1990) | [GO:0018991] BIOLOGICAL_PROCESS oviposition (IMP) via [WBPaper00001304] Manser J et al. (1990) | [GO:0040011] BIOLOGICAL_PROCESS locomotion (IMP) via [WBPaper00001304] Manser J et al. (1990) …	mig-10 encodes proteins that contain, from N- to C-terminus, an RA-like (Ras association) domain, a PH (pleckstrin homology) domain, and a proline-rich motif, and that are homologous to the vertebrate RIAM, lamellopodin, and GRB7, 10, and 14 cytoplasmic adaptor proteins; during development, mig-10 activity is required for cell migration and axon outgrowth; in regulating axon outgrowth, mig-10 lik…
WBGene00003368	mkk-4	[GO:0050807] BIOLOGICAL_PROCESS regulation of synapse organization (IGI) via [WBPaper00024955] Nakata K et al. (2005) | [GO:0050807] BIOLOGICAL_PROCESS regulation of synapse organization (IMP) via [WBPaper00024955] Nakata K et al. (2005) | [GO:0000187] BIOLOGICAL_PROCESS activation of MAPK activity (IGI) via [WBPaper00024955] Nakata K et al. (2005) | [GO:0005737] CELLULAR_COMPONENT cytoplasm (IDA…	mkk-4 encodes a MAP (mitogen-activated protein) kinase kinase that is a member of the MKK4 family of MAPKK's; MKK-4 activity is required in presynaptic neurons, in a dose-dependent manner, for normal presynaptic development and morphology; in regulating presynaptic organization, MKK-4 acts upstream of PMK-3/MAPK and downstream of DLK-1/MAPKKK, whose levels are negatively regulated by the RPM-1 ub…
WBGene00003375	mlp-1	[GO:0008270] MOLECULAR_FUNCTION zinc ion binding (IEA)	mlp-1 encodes a LIM domain-containing protein that is a member of the MLP/CRP family of muscle LIM domain proteins.
WBGene00003407	mrp-1	[GO:0005887] CELLULAR_COMPONENT integral to plasma membrane (IDA) via [WBPaper00026626] Yabe T et al. (2005) | [GO:0040024] BIOLOGICAL_PROCESS dauer larval development (IGI) via [WBPaper00026626] Yabe T et al. (2005) | [GO:0006950] BIOLOGICAL_PROCESS response to stress (IGI) via [WBPaper00026626] Yabe T et al. (2005) | [GO:0010038] BIOLOGICAL_PROCESS response to metal ion (IMP) via [WBPaper000026…	mrp-1 encodes an ATP-binding cassette (ABC) transporter most closely related to the multidrug resistance-associated proteins; mrp-1 activity is required for efficient RNA interference (RNAi) of a germline-expressed target, pop-1.
WBGene00003408	mrp-2	[GO:0005524] MOLECULAR_FUNCTION ATP binding (IEA) | [GO:0006810] BIOLOGICAL_PROCESS transport (IEA) | [GO:0016021] CELLULAR_COMPONENT integral to membrane (IEA) | [GO:0042626] MOLECULAR_FUNCTION ATPase activity, coupled to transmembrane movement of substances (IEA) | [GO:0055085] BIOLOGICAL_PROCESS transmembrane transport (IEA) | [GO:0016887] MOLECULAR_FUNCTION ATPase activity (IEA) | [GO:0000166…	mrp-2 encodes a predicted multidomain transmembrane protein that is a member of the ATP-binding cassette (ABC) superfamily of transport proteins and is homologous to the human multidrug resistance-associated protein 1 (MRP1, OMIM:158343); by homology, MRP-2 is predicted to function as a membrane pump that couples the energy of ATP hydrolysis to membrane transport; as loss of MRP-2 function via RN…
WBGene00003409	mrp-3	[GO:0005524] MOLECULAR_FUNCTION ATP binding (IEA) | [GO:0006810] BIOLOGICAL_PROCESS transport (IEA) | [GO:0016021] CELLULAR_COMPONENT integral to membrane (IEA) | [GO:0042626] MOLECULAR_FUNCTION ATPase activity, coupled to transmembrane movement of substances (IEA) | [GO:0055085] BIOLOGICAL_PROCESS transmembrane transport (IEA) | [GO:0016887] MOLECULAR_FUNCTION ATPase activity (IEA) | [GO:0000166…
WBGene00003410	mrp-4	[GO:0030139] CELLULAR_COMPONENT endocytic vesicle (IDA) via [WBpaper00028447] Schaheen L et al. (2006) | [GO:0005524] MOLECULAR_FUNCTION ATP binding (IEA) | [GO:0006810] BIOLOGICAL_PROCESS transport (IEA) | [GO:0016021] CELLULAR_COMPONENT integral to membrane (IEA) | [GO:0042626] MOLECULAR_FUNCTION ATPase activity, coupled to transmembrane movement of substances (IEA) | [GO:0055085] BIOLOGICAL_PR…	mrp-4 encodes a putative member of subfamily C of the ATP-binding cassette transporters; MRP-4 is required, redundantly with its paralog WHT-2, for sperm to normally migrate towards a PUFA-based signal exuded by oocytes; hermaphrodites subjected to double wht-2(RNAi) mrp-4(RNAi) are infertile, both through aberrant loss of their own sperm and through failure of males to effectively inseminate the…
WBGene00003411	mrp-5	[GO:0002119] BIOLOGICAL_PROCESS nematode larval development (IMP) | [GO:0040002] BIOLOGICAL_PROCESS collagen and cuticulin-based cuticle development (IMP) | [GO:0040010] BIOLOGICAL_PROCESS positive regulation of growth rate (IMP) | [GO:0040017] BIOLOGICAL_PROCESS positive regulation of locomotion (IMP) | [GO:0005524] MOLECULAR_FUNCTION ATP binding (IEA) | [GO:0006810] BIOLOGICAL_PROCESS transport…	The mrp-5 gene encodes a homolog of the human gene CFTR, which when mutated leads to cystic fibrosis (OMIM:219700).
WBGene00003412	mrp-6	[GO:0018991] BIOLOGICAL_PROCESS oviposition (IMP) | [GO:0005524] MOLECULAR_FUNCTION ATP binding (IEA) | [GO:0006810] BIOLOGICAL_PROCESS transport (IEA) | [GO:0016021] CELLULAR_COMPONENT integral to membrane (IEA) | [GO:0042626] MOLECULAR_FUNCTION ATPase activity, coupled to transmembrane movement of substances (IEA) | [GO:0055085] BIOLOGICAL_PROCESS transmembrane transport (IEA) | [GO:0016887] MO…
WBGene00003413	mrp-7	[GO:0005524] MOLECULAR_FUNCTION ATP binding (IEA) | [GO:0006810] BIOLOGICAL_PROCESS transport (IEA) | [GO:0016021] CELLULAR_COMPONENT integral to membrane (IEA) | [GO:0042626] MOLECULAR_FUNCTION ATPase activity, coupled to transmembrane movement of substances (IEA) | [GO:0055085] BIOLOGICAL_PROCESS transmembrane transport (IEA) | [GO:0016887] MOLECULAR_FUNCTION ATPase activity (IEA) | [GO:0000166…	mrp-7 encodes a predicted ATP-binding cassette (ABC) transporter that is a member of the ABCC subfamily of ABC transporters that includes the multidrug resistance-associated proteins and the cystic fibrosis transmembrane conductance regulator; by homology, MRP-7 is predicted to function as an ATP-dependent organic anion transporter that transports molecules across the plasma membrane into the ext…
WBGene00003414	mrp-8	[GO:0005524] MOLECULAR_FUNCTION ATP binding (IEA) | [GO:0006810] BIOLOGICAL_PROCESS transport (IEA) | [GO:0016021] CELLULAR_COMPONENT integral to membrane (IEA) | [GO:0042626] MOLECULAR_FUNCTION ATPase activity, coupled to transmembrane movement of substances (IEA) | [GO:0055085] BIOLOGICAL_PROCESS transmembrane transport (IEA) | [GO:0016887] MOLECULAR_FUNCTION ATPase activity (IEA) | [GO:0000166…	mrp-8 encodes a predicted ATP-binding cassette (ABC) transporter that is a member of the ABCC subfamily of ABC transporters that includes the multidrug resistance-associated proteins and the cystic fibrosis transmembrane conductance regulator; by homology, MRP-8 is predicted to function as an ATP-dependent organic anion transporter that transports molecules across the plasma membrane into the ext…
WBGene00003495	mup-2	[GO:0006937] BIOLOGICAL_PROCESS regulation of muscle contraction (IMP) via [WBPaper00003294] McArdle K et al. (1998) | [GO:0045214] BIOLOGICAL_PROCESS sarcomere organization (IMP) via [WBPaper00002414] Myers CD et al. (1996) | [GO:0030728] BIOLOGICAL_PROCESS ovulation (IMP) via [WBPaper00002414] Myers CD et al. (1996) | [GO:0007526] BIOLOGICAL_PROCESS larval somatic muscle development (IMP) via […	mup-2 encodes the muscle contractile protein troponin T ( TnT ) homologous to vertebrate and invertebrate TnT and contains an invertebrate- specific COOH -terminal tail; mup-2 affects embryonic body wall muscle cell contraction, sarcomere organization, cell positioning, regulated muscle contraction in larval and adult body wall muscle, epidermal morphogenesis, and is required for proper function …
WBGene00003516	nab-1	[GO:0048786] CELLULAR_COMPONENT presynaptic active zone (IDA) via [WBPaper00028874] Hung W et al. (2007) | [GO:0005886] CELLULAR_COMPONENT plasma membrane (IDA) via [WBPaper00028874] Hung W et al. (2007) | [GO:0044456] CELLULAR_COMPONENT synapse part (IDA) via [WBPaper00026667] Sieburth D et al. (2005) | [GO:0005515] MOLECULAR_FUNCTION protein binding (IEA)	nab-1 encodes a PDZ and SAM domain-containing protein that is the sole C. elegans ortholog of the mammalian Neurabin/Spinophilin proteins; by homology, NAB-1 is predicted to interact with F-actin, ZYG-8/Doublecortin and the SAD-1 serine/threonine kinase to regulate interactions between the actin and microtubule networks during cell migration, growth cone guidance, and cell division; loss of nab-1…
WBGene00003517	nac-1	[GO:0015744] BIOLOGICAL_PROCESS succinate transport (IDA) via [WBPaper00005726] Fei YJ et al. (2003) | [GO:0015361] MOLECULAR_FUNCTION low affinity sodium:dicarboxylate symporter activity (IDA) via [WBPaper00005726] Fei YJ et al. (2003) | [GO:0015141] MOLECULAR_FUNCTION succinate transmembrane transporter activity (IDA) via [WBPaper00005726] Fei YJ et al. (2003) | [GO:0005215] MOLECULAR_FUNCTION …	nac-1 encodes a low-affinity sodium-coupled dicarboxylate transporter homologous to INDY in D. melanogaster and to mammalian NaDC1 and NaDC3; nac-1 has no obvious function in either mass or individual RNAi assays; nac-1 is expressed in the intestine, in larvae and adults.
WBGene00003519	nac-3	[GO:0008340] BIOLOGICAL_PROCESS determination of adult life span (IMP) via [WBPaper00005726] Fei YJ et al. (2003) | [GO:0015744] BIOLOGICAL_PROCESS succinate transport (IDA) via [WBPaper00005726] Fei YJ et al. (2003) | [GO:0015141] MOLECULAR_FUNCTION succinate transmembrane transporter activity (IDA) via [WBPaper00005726] Fei YJ et al. (2003) | [GO:0015362] MOLECULAR_FUNCTION high affinity sodium…	nac-3 encodes a high affinity, sodium-coupled dicarboxylate transporter that is one of four C. elegans proteins related to Drosophila Indy and the mammalian NaDC1 and NaDC3 transporters; when expressed in a heterologous system, NAC-3 exhibits high affinity sodium/succinate cotransporter activity indicating that, functionally, NAC-3 is more closely related to mammalian NaDC3 than NaDC1; nac-3 mRNA…
WBGene00003555	nas-39	[GO:0004222] MOLECULAR_FUNCTION metalloendopeptidase activity (IEA) | [GO:0006508] BIOLOGICAL_PROCESS proteolysis (IEA) | [GO:0005509] MOLECULAR_FUNCTION calcium ion binding (IEA) | [GO:0008237] MOLECULAR_FUNCTION metallopeptidase activity (IEA) | [GO:0008270] MOLECULAR_FUNCTION zinc ion binding (IEA) | [GO:0016021] CELLULAR_COMPONENT integral to membrane (IEA)
WBGene00003563	ncs-1	[GO:0043025] CELLULAR_COMPONENT cell soma (IDA) via [WBPaper00004666] Gomez M et al. (2001) | [GO:0005509] MOLECULAR_FUNCTION calcium ion binding (IEA)	The ncs-1 gene encodes a neuronal calcium sensor protein that, along with calcium, is essential for thermotaxis along isothermal paths in thermal gradients.
WBGene00003565	ncs-3	[GO:0005509] MOLECULAR_FUNCTION calcium ion binding (IEA)	ncs-3 encodes a neuronal calcium sensor (NCS) protein with no obvious null phenotype.
WBGene00003566	ncx-1	[GO:0009792] BIOLOGICAL_PROCESS embryonic development ending in birth or egg hatching (IMP) | [GO:0007154] BIOLOGICAL_PROCESS cell communication (IEA) | [GO:0016021] CELLULAR_COMPONENT integral to membrane (IEA) | [GO:0005432] MOLECULAR_FUNCTION calcium:sodium antiporter activity (IEA) | [GO:0006816] BIOLOGICAL_PROCESS calcium ion transport (IEA) | [GO:0016020] CELLULAR_COMPONENT membrane (IEA) |…	ncx-1 encodes, by alternative splicing, two isoforms of a putative 3Na[+]/1Ca[2+] exchanger, orthologous to human SLC8A1-3 and paralogous to NCX-2/-3; NCX-1 is predicted to export free cytoplasmic Ca[2+] with low affinity but high capacity, being complemented by low-capacity/high-affinity Ca[2+] ATPase pumps such as MCA-1/-3; NCX-3 has tandem Calx-alpha and Calx-beta domains predicted to carry ou…
WBGene00003567	ncx-2	[GO:0040010] BIOLOGICAL_PROCESS positive regulation of growth rate (IMP) | [GO:0007154] BIOLOGICAL_PROCESS cell communication (IEA) | [GO:0016021] CELLULAR_COMPONENT integral to membrane (IEA) | [GO:0005432] MOLECULAR_FUNCTION calcium:sodium antiporter activity (IEA) | [GO:0006816] BIOLOGICAL_PROCESS calcium ion transport (IEA) | [GO:0016020] CELLULAR_COMPONENT membrane (IEA) | [GO:0055085] BIOLO…	ncx-2 encodes, by alternative splicing, three full-length isoforms of a putative 3Na[+]/1Ca[2+] exchanger, orthologous to human SLC8A1-3 and paralogous to NCX-1 and NCX-3; NCX-2 is predicted to export free cytoplasmic Ca[2+] with low affinity but high capacity, being complemented by low-capacity/high-affinity Ca[2+] ATPase pumps such as MCA-1/-3; NCX-3 has tandem Calx-alpha and Calx-beta domains …
WBGene00003597	nhl-1	[GO:0006915] BIOLOGICAL_PROCESS apoptosis (IMP) | [GO:0005515] MOLECULAR_FUNCTION protein binding (IEA) | [GO:0008270] MOLECULAR_FUNCTION zinc ion binding (IEA)	The nhl-1 gene encodes an RBCC protein, orthologous to the mammalian protein BERP; its C. elegans paralogs include ncl-1 and lin-41.
WBGene00003681	nhr-91	[GO:0009792] BIOLOGICAL_PROCESS embryonic development ending in birth or egg hatching (IMP) | [GO:0040010] BIOLOGICAL_PROCESS positive regulation of growth rate (IMP) | [GO:0040026] BIOLOGICAL_PROCESS positive regulation of vulval development (IMP) | [GO:0003700] MOLECULAR_FUNCTION transcription factor activity (IEA) | [GO:0003707] MOLECULAR_FUNCTION steroid hormone receptor activity (IEA) | [GO:…	nhr-91 encodes a conserved nuclear receptor that is orthologous to members of the NR6 subfamily of nuclear receptors that includes Drosophila HR4 and human germ cell nuclear factor (GCNF, OMIM:600281, human and mouse GCNF are expressed primarily in the testis); by homology, NHR-91 is predicted to function as a transcription factor that may activate or repress transcription in response to a hormon…
WBGene00003701	nhr-111	[GO:0003700] MOLECULAR_FUNCTION transcription factor activity (IEA) | [GO:0003707] MOLECULAR_FUNCTION steroid hormone receptor activity (IEA) | [GO:0005634] CELLULAR_COMPONENT nucleus (IEA) | [GO:0006355] BIOLOGICAL_PROCESS regulation of transcription, DNA-dependent (IEA) | [GO:0008270] MOLECULAR_FUNCTION zinc ion binding (IEA) | [GO:0043565] MOLECULAR_FUNCTION sequence-specific DNA binding (IEA)…	nhr-111 encodes a member of the nuclear receptor superfamily; by homology, NHR-111 is predicted to function as a ligand-dependent transcriptional regulator, but as loss of nhr-111 activity via large-scale RNAi screens does not result in any abnormalities, the precise role of NHR-111 in C. elegans development and/or behavior is not yet known; an nhr-111 reporter construct is expressed in embryos a…
WBGene00003738	nid-1	[GO:0005604] CELLULAR_COMPONENT basement membrane (IDA) via [WBPaper00003979] Kim SK et al. (2000) | [GO:0005201] MOLECULAR_FUNCTION extracellular matrix structural constituent (IDA) via [WBPaper00003979] Kim SK et al. (2000) | [GO:0001764] BIOLOGICAL_PROCESS neuron migration (IMP) via [WBPaper00003979] Kim SK et al. (2000) | [GO:0050808] BIOLOGICAL_PROCESS synapse organization (IMP) via [WBPaper…	nid-1 encodes the single C.elegans homolog of the nidogen (entactin) protein; members of the nidogen protein family are structural components of basement membranes and are believed to connect laminin and collagen IV networks together; in C. elegans, nid-1 is not required for basement membrane assembly, however, nid-1 is required for the proper positioning of the longitudinal neurons and to direct…
WBGene00003813	nrf-6	[GO:0006898] BIOLOGICAL_PROCESS receptor-mediated endocytosis (IMP) | [GO:0009792] BIOLOGICAL_PROCESS embryonic development ending in birth or egg hatching (IMP) | [GO:0040017] BIOLOGICAL_PROCESS positive regulation of locomotion (IMP) | [GO:0010171] BIOLOGICAL_PROCESS body morphogenesis (IMP) | [GO:0016747] MOLECULAR_FUNCTION transferase activity, transferring acyl groups other than amino-acyl g…	nrf-6 encodes a protein with 12 predicted transmembrane domains that is highly similar to NDG-4 and affects embryonic viability, yolk transport, locomotion, body morphology, and affects sensitivity to fluoxetine with respect to nose-contraction response in a common pathway with ndg-4 and nrf-5; expressed in the most anterior cells of the hypodermis and in the intestine and is required in the inte…
WBGene00003843	oct-2	[GO:0005215] MOLECULAR_FUNCTION transporter activity (IEA) | [GO:0006810] BIOLOGICAL_PROCESS transport (IEA) | [GO:0016021] CELLULAR_COMPONENT integral to membrane (IEA) | [GO:0055085] BIOLOGICAL_PROCESS transmembrane transport (IEA) | [GO:0016020] CELLULAR_COMPONENT membrane (IEA)
WBGene00003845	odd-1	[GO:0043050] BIOLOGICAL_PROCESS pharyngeal pumping (IMP) | [GO:0007631] BIOLOGICAL_PROCESS feeding behavior (IMP) | [GO:0005622] CELLULAR_COMPONENT intracellular (IEA) | [GO:0008270] MOLECULAR_FUNCTION zinc ion binding (IEA) | [GO:0003676] MOLECULAR_FUNCTION nucleic acid binding (IEA)	odd-1 encodes a C2H2-type zinc finger-containing transcription factor similar to Drosophila odd skipped which is required for embryonic patterning; ODD-1 is expressed in the gut during embryogenesis and appears to be essential for larval development.
WBGene00003846	odd-2	[GO:0043050] BIOLOGICAL_PROCESS pharyngeal pumping (IMP) | [GO:0007631] BIOLOGICAL_PROCESS feeding behavior (IMP) | [GO:0002119] BIOLOGICAL_PROCESS nematode larval development (IMP) | [GO:0040007] BIOLOGICAL_PROCESS growth (IMP) | [GO:0040011] BIOLOGICAL_PROCESS locomotion (IMP) | [GO:0040010] BIOLOGICAL_PROCESS positive regulation of growth rate (IMP) | [GO:0005622] CELLULAR_COMPONENT intracellu…	odd-2 encodes a protein with homology to the Drosophila ODD-SKIPPED family members and affects larval viability; expressed in the intestine.
WBGene00003886	osm-6	[GO:0006970] BIOLOGICAL_PROCESS response to osmotic stress (IMP) via [WBPaper00000082] Culotti JG et al. (1978) | [GO:0006935] BIOLOGICAL_PROCESS chemotaxis (IMP) via [WBPaper00000932] Perkins LA et al. (1986) | [GO:0050954] BIOLOGICAL_PROCESS sensory perception of mechanical stimulus (IMP) via [WBPaper00001705] Kaplan JM et al. (1993) | [GO:0043025] CELLULAR_COMPONENT cell soma (IDA) via [WBPape…	osm-6 encodes a novel protein that is orthologous to the IFT52 component of the intraflagellar transport particle; osm-6 activity is required cell autonomously for proper sensory cilium structure and thus for normal ciliated sensory neuron function; OSM-6 is a component of the intraflagellar transport particle subcomplex B, and OSM-6::GFP reporter fusions are expressed exclusively in ciliated sen…
WBGene00003892	osm-12	[GO:0006935] BIOLOGICAL_PROCESS chemotaxis (IMP) via [WBPaper00024240] Blacque OE et al. (2004) | [GO:0042073] BIOLOGICAL_PROCESS intraflagellar transport (IMP) via [WBPaper00024240] Blacque OE et al. (2004) | [GO:0042384] BIOLOGICAL_PROCESS cilium assembly (IMP) via [WBPaper00024240] Blacque OE et al. (2004)
WBGene00003893	ost-1	[GO:0040010] BIOLOGICAL_PROCESS positive regulation of growth rate (IMP) | [GO:0040018] BIOLOGICAL_PROCESS positive regulation of multicellular organism growth (IMP) | [GO:0000003] BIOLOGICAL_PROCESS reproduction (IMP) | [GO:0009792] BIOLOGICAL_PROCESS embryonic development ending in birth or egg hatching (IMP) | [GO:0002119] BIOLOGICAL_PROCESS nematode larval development (IMP) | [GO:0005509] MOL…	ost-1 encodes the C. elegans ortholog of the conserved basement membrane glycoprotein component osteonectin/SPARC/BM-40; loss of ost-1 function via RNAi indicates that ost-1 activity is required for embryonic and larval development, as well as for normal gut development, body size, and fecundity; an OST-1::GFP reporter fusion protein localizes to the basement membranes along body wall and sex mus…
WBGene00003909	pag-3	[GO:0043066] BIOLOGICAL_PROCESS negative regulation of apoptosis (IMP) via [WBPaper00005229] Cameron S et al. (2002) | [GO:0043066] BIOLOGICAL_PROCESS negative regulation of apoptosis (IGI) via [WBPaper00005229] Cameron S et al. (2002) | [GO:0045664] BIOLOGICAL_PROCESS regulation of neuron differentiation (IMP) via [WBPaper00005229] Cameron S et al. (2002) | [GO:0014018] BIOLOGICAL_PROCESS neurob…	pag-3 encodes a C2H2 zinc-finger protein orthologous to Drosophila SENSELESS, and to human GFI1 (OMIM:600871, mutated in neutropenia) and GFI1B (OMIM:604383); pag-3 is expressed in neurons (touch receptors, BDU interneurons, ventral cord motor neurons, and others); PAG-3 is required to repress the touch neuron-specific genes mec-4 and mec-7 in BDU neurons, but since this repression does not occur…
WBGene00003929	pat-2	[GO:0002119] BIOLOGICAL_PROCESS nematode larval development (IMP) | [GO:0040007] BIOLOGICAL_PROCESS growth (IMP) | [GO:0018991] BIOLOGICAL_PROCESS oviposition (IMP) | [GO:0040011] BIOLOGICAL_PROCESS locomotion (IMP) | [GO:0000003] BIOLOGICAL_PROCESS reproduction (IMP) | [GO:0009792] BIOLOGICAL_PROCESS embryonic development ending in birth or egg hatching (IMP) | [GO:0032940] BIOLOGICAL_PROCESS se…	pat-2 encodes an alpha integrin subunit; during embryogenesis, pat-2 is essential for body wall muscle assembly and function and hence, proper elongation and hatching.
WBGene00003930	pat-3	[GO:0055001] BIOLOGICAL_PROCESS muscle cell development (IMP) via [WBPaper00001894] Williams BD et al. (1994) | [GO:0009986] CELLULAR_COMPONENT cell surface (IDA) via [WBPaper00002179] Gettner SN et al. (1995) | [GO:0008305] CELLULAR_COMPONENT integrin complex (IPI) via [WBPaper00002850] Baum PD et al. (1997) | [GO:0008305] CELLULAR_COMPONENT integrin complex (IEA) | [GO:0031430] CELLULAR_COMPONE…	pat-3 encodes the C. elegans beta-integrin subunit; pat-3 is an essential gene that is required for muscle cell attachment to the overlying hypodermis and for normal muscle filament assembly and function; in addition, pat-3 is required for normal axon guidance and for ovulation; antibody staining reveals that PAT-3 is expressed in body wall muscle as well as in the anal depressor, sphincter, inte…
WBGene00003931	pat-4	[GO:0009790] BIOLOGICAL_PROCESS embryonic development (IMP) via [WBPaper00005261] Mackinnon AC et al. (2002) | [GO:0007229] BIOLOGICAL_PROCESS integrin-mediated signaling pathway (IGI) via [WBPaper00005261] Mackinnon AC et al. (2002) | [GO:0030239] BIOLOGICAL_PROCESS myofibril assembly (IMP) via [WBPaper00005261] Mackinnon AC et al. (2002) | [GO:0006468] BIOLOGICAL_PROCESS protein amino acid phos…	The pat-4 gene encodes a serine/threonine kinase orthologous to human integrin-linked kinase (ILK, OMIM:602366) and is required for formation of integrin-mediated muscle cell attachments during embryogenesis; PAT-4 probably functions as an adaptor molecule and localizes to dense bodies and M lines; PAT-4 forms a ternary complex with PAT-6/actopaxin and UNC-112, and requires UNC-112, UNC-52/perlec…
WBGene00003961	pct-1	[GO:0004672] MOLECULAR_FUNCTION protein kinase activity (IEA) | [GO:0005524] MOLECULAR_FUNCTION ATP binding (IEA) | [GO:0006468] BIOLOGICAL_PROCESS protein amino acid phosphorylation (IEA) | [GO:0004674] MOLECULAR_FUNCTION protein serine/threonine kinase activity (IEA)
WBGene00003991	pfn-3	[GO:0055120] CELLULAR_COMPONENT striated muscle dense body (IDA) via [WBPaper00026958] Polet D et al. (2006) | [GO:0003779] MOLECULAR_FUNCTION actin binding (IEA) | [GO:0007010] BIOLOGICAL_PROCESS cytoskeleton organization (IEA) | [GO:0015629] CELLULAR_COMPONENT actin cytoskeleton (IEA) | [GO:0030036] BIOLOGICAL_PROCESS actin cytoskeleton organization (IEA)
WBGene00004025	phy-2	[GO:0005783] CELLULAR_COMPONENT endoplasmic reticulum (IDA) via [WBPaper00005422] Myllyharju J et al. (2002) | [GO:0005783] CELLULAR_COMPONENT endoplasmic reticulum (IEA) | [GO:0016491] MOLECULAR_FUNCTION oxidoreductase activity (IEA) | [GO:0005506] MOLECULAR_FUNCTION iron ion binding (IEA) | [GO:0016705] MOLECULAR_FUNCTION oxidoreductase activity, acting on paired donors, with incorporation or r…	phy-2 encodes a prolyl 4-hydroxylase (P4H) alpha subunit; loss-of-function mutations result in phenotypically wild-type animals, however dpy-18; phy-2 double mutants arrest as embryos and larvae, suggesting that the DPY-18 and PHY-2 P2H alpha subunits function redundantly during development; phy-2 transcriptional reporter fusions reveal expression in the hypodermis, excretory cell, and spermathec…
WBGene00004131	pqn-44		The protein product of this gene is predicted to contain a glutamine/asparagine (Q/N)-rich ('prion') domain, by the algorithm of Michelitsch and Weissman (as of the WS77 release of WormBase, i.e., in wormpep77).
WBGene00004184	prl-1	[GO:0019915] BIOLOGICAL_PROCESS lipid storage (IMP) | [GO:0004725] MOLECULAR_FUNCTION protein tyrosine phosphatase activity (IEA) | [GO:0006470] BIOLOGICAL_PROCESS protein amino acid dephosphorylation (IEA) | [GO:0008138] MOLECULAR_FUNCTION protein tyrosine/serine/threonine phosphatase activity (IEA)
WBGene00004371	rig-4	[GO:0040011] BIOLOGICAL_PROCESS locomotion (IMP) | [GO:0009792] BIOLOGICAL_PROCESS embryonic development ending in birth or egg hatching (IMP) | [GO:0007067] BIOLOGICAL_PROCESS mitosis (IMP) | [GO:0016021] CELLULAR_COMPONENT integral to membrane (IEA)
WBGene00004798	sip-1	[GO:0008340] BIOLOGICAL_PROCESS determination of adult life span (IGI) via [WBPaper00006377] Morley JF et al. (2004) | [GO:0008340] BIOLOGICAL_PROCESS determination of adult life span (IMP) | [GO:0040010] BIOLOGICAL_PROCESS positive regulation of growth rate (IMP) | [GO:0009408] BIOLOGICAL_PROCESS response to heat (IEA)	sip-1 encodes a member of the small heat shock family of proteins; loss of sip-1 function via antisense or large-scale RNAi experiments results in embryonic lethality and in a small but reproducible reduction in lifespan in otherwise long-lived animals, respectively, suggesting that sip-1 plays a role in embryonic development as well as regulation of adult lifespan; in addition, expression of sip…
WBGene00004860	sma-6	[GO:0040018] BIOLOGICAL_PROCESS positive regulation of multicellular organism growth (IMP) via [WBPaper00005021] Yoshida S et al. (2001) | [GO:0040018] BIOLOGICAL_PROCESS positive regulation of multicellular organism growth (IGI) via [WBPaper00025090] Maduzia LL et al. (2005) | [GO:0045138] BIOLOGICAL_PROCESS tail tip morphogenesis (IMP) via [WBPaper00003400] Krishna S et al. (1999) | [GO:0045138…	sma-6 encodes a serine/threonine protein kinase that is orthologous to type I TGF-beta receptors; sma-6 activity is required for regulating body length and for proper development of the male tail; sma-6 expression first begins at the 1.5-fold stage of embryogenesis and continues through adulthood; sma-6 is expressed in dorsal and ventral hypodermis, pharyngeal muscle, and the intestine; expressio…
WBGene00004910	snf-11	[GO:0005328] MOLECULAR_FUNCTION neurotransmitter:sodium symporter activity (IEA) | [GO:0005887] CELLULAR_COMPONENT integral to plasma membrane (IEA) | [GO:0006836] BIOLOGICAL_PROCESS neurotransmitter transport (IEA) | [GO:0016020] CELLULAR_COMPONENT membrane (IEA) | [GO:0016021] CELLULAR_COMPONENT integral to membrane (IEA)	snf-11 encodes an electrogenic, Na[+]/Cl[-]-coupled, high-affinity GABA transporter that is required in vivo for GABA uptake, and for normal aldicarb sensitivity; SNF-11 is orthologous to human SLC6A1 (OMIM:137165); SNF-11 is selective for GABA with a Kt of ~15 microM, has an EC50 value of 168 microM, is blocked by GAT1 inhibitor SKF89976A, and has a 2:1:1 stoichiometry of Na[+]:Cl[-]:GABA; SNF-1…
WBGene00004913	snn-1	[GO:0045202] CELLULAR_COMPONENT synapse (IDA) via [WBPaper00026667] Sieburth D et al. (2005) | [GO:0007274] BIOLOGICAL_PROCESS neuromuscular synaptic transmission (IMP) via [WBPaper00026667] Sieburth D et al. (2005) | [GO:0007269] BIOLOGICAL_PROCESS neurotransmitter secretion (IEA) | [GO:0008021] CELLULAR_COMPONENT synaptic vesicle (IEA) | [GO:0003824] MOLECULAR_FUNCTION catalytic activity (IEA) …	snn-1 encodes the C. elegans synapsin ortholog; snn-1 is required for proper synaptic function, as loss of snn-1 results in a decrease in acetylcholine release; SNN-1::GFP reporters are expressed in neurons and exhibit patterns consistent with localization to vesicles in presynaptic regions.
WBGene00004929	soc-2	[GO:0008543] BIOLOGICAL_PROCESS fibroblast growth factor receptor signaling pathway (IGI) via [WBPaper00003109] Selfors LM et al. (1998) | [GO:0007517] BIOLOGICAL_PROCESS muscle organ development (IMP) via [WBPaper00027119] Dixon SJ et al. (2006) | [GO:0031344] BIOLOGICAL_PROCESS regulation of cell projection organization (IMP) via [WBPaper00027119] Dixon SJ et al. (2006) | [GO:0040010] BIOLOGICA…	soc-2 encodes a leucine-rich repeat protein; soc-2 functions downstream in the let-60/Ras and egl-15/FGF receptor signaling pathways to positively and negatively regulate signaling through these pathways, respectively, and thus affect such processes as vulval development, osmoregulation, and muscle membrane extension; consistent with its role in regulating Ras-mediated signal transduction, SOC-2 …
WBGene00005078	src-2	[GO:0040035] BIOLOGICAL_PROCESS hermaphrodite genitalia development (IMP) | [GO:0009792] BIOLOGICAL_PROCESS embryonic development ending in birth or egg hatching (IMP) | [GO:0000003] BIOLOGICAL_PROCESS reproduction (IMP) | [GO:0002119] BIOLOGICAL_PROCESS nematode larval development (IMP) | [GO:0040007] BIOLOGICAL_PROCESS growth (IMP) | [GO:0005515] MOLECULAR_FUNCTION protein binding (IEA) | [GO:0…	src-2 encodes a non-receptor protein tyrosine kinase that, along with src-1, is one of two C. elegans Src family kinase members; although src-2(RNAi) alone results in no overt phenotype, src-2(RNAi) performed in the background of retinoblastoma pathway mutants results in embryonic and larval lethality, as well as sterility; a src-2::GFP reporter fusion is expressed in pharyngeal muscles, the vulv…
WBGene00006318	sup-9	[GO:0005887] CELLULAR_COMPONENT integral to plasma membrane (IDA) via [WBPaper00006135] Perez de la Cruz I et al. (2003) | [GO:0055120] CELLULAR_COMPONENT striated muscle dense body (IDA) via [WBPaper00006135] Perez de la Cruz I et al. (2003) | [GO:0009986] CELLULAR_COMPONENT cell surface () | [GO:0005267] MOLECULAR_FUNCTION potassium channel activity (IEA) | [GO:0006813] BIOLOGICAL_PROCESS potas…	sup-9 encodes one of 44 C. elegans TWK (two-P domain K+) potassium channel subunits that contain two pore-forming domains and four transmembrane domains; sup-9 was originally defined by gain-of-function mutations that result in defects in pharyngeal, body-wall, egg-laying, and enteric muscle activation; loss of sup-9 function via reversion or RNA-mediated interference (RNAi) does not result in an…
WBGene00006412	nlg-1	[GO:0045202] CELLULAR_COMPONENT synapse (IDA) via [WBPaper00035615] Hunter JW et al. (2010) | [GO:0016021] CELLULAR_COMPONENT integral to membrane (IEA)	nlg-1 encodes the sole C. elegans neuroligin homolog; nlg-1 activity is required for a subset of sensory behaviors and sensory processing, and for normal sensitivity to oxidative stress and mercury compounds; NLG-1 is expressed in a variety of neurons, including sensory, motor, and interneurons, and localizes to synaptic regions.
WBGene00006419	oac-39	[GO:0016747] MOLECULAR_FUNCTION transferase activity, transferring acyl groups other than amino-acyl groups (IEA) | [GO:0016021] CELLULAR_COMPONENT integral to membrane (IEA)
WBGene00006452	heh-1		tag-79/R148.6 is orthologous to human NPC2 (OMIM:601015, mutated in Niemann-Pick disease type C2)
WBGene00006584	tni-1	[GO:0043057] BIOLOGICAL_PROCESS backward locomotion (IMP) via [WBPaper00025009] Ruksana R et al. (2005) | [GO:0005862] CELLULAR_COMPONENT muscle thin filament tropomyosin (IDA) via [WBPaper00025009] Ruksana R et al. (2005) | [GO:0030172] MOLECULAR_FUNCTION troponin C binding (IDA) via [WBPaper00025009] Ruksana R et al. (2005) | [GO:0009792] BIOLOGICAL_PROCESS embryonic development ending in birth…	tni-1 encodes a member of the troponin family that affects body morphology, locomotion, egg laying, and epithelial morphogenesis in a large-scale RNAi analysis.
WBGene00006585	tni-3	[GO:0040032] BIOLOGICAL_PROCESS post-embryonic body morphogenesis (IMP) via [WBPaper00025009] Ruksana R et al. (2005) | [GO:0018991] BIOLOGICAL_PROCESS oviposition (IMP) via [WBPaper00025009] Ruksana R et al. (2005) | [GO:0006936] BIOLOGICAL_PROCESS muscle contraction (IMP) via [WBPaper00025009] Ruksana R et al. (2005) | [GO:0030017] CELLULAR_COMPONENT sarcomere (IDA) via [WBPaper00025009] Ruksan…	tni-3 encodes one of the four elegans troponin I genes; tni-3 is required for coordinated movement, normal body and muscle morphology and for the proper contractions of the vulva and anus; CeTNI-3 interacts with both the body wall and pharynx troponin C; tni-3 is strongly expressed in body wall, head and vulval muscles.
WBGene00006586	tni-4	[GO:0009790] BIOLOGICAL_PROCESS embryonic development (IMP) via [WBPaper00025009] Ruksana R et al. (2005) | [GO:0043050] BIOLOGICAL_PROCESS pharyngeal pumping (IMP) via [WBPaper00025009] Ruksana R et al. (2005) | [GO:0030017] CELLULAR_COMPONENT sarcomere (IDA) via [WBPaper00025009] Ruksana R et al. (2005) | [GO:0030172] MOLECULAR_FUNCTION troponin C binding (IDA) via [WBPaper00025009] Ruksana R e…	tni-4 encodes one of the four elegans troponin I proteins; tni-4 is required for the normal development of the pharynx during embryonic development; TNI-4 interacts only with the pharyngeal troponin C; tni-4 is expressed exclusively in the pharyngeal muscles.
WBGene00006587	tnt-2	[GO:0040010] BIOLOGICAL_PROCESS positive regulation of growth rate (IMP) | [GO:0040017] BIOLOGICAL_PROCESS positive regulation of locomotion (IMP) | [GO:0040011] BIOLOGICAL_PROCESS locomotion (IMP)
WBGene00006612	trf-1	[GO:0005515] MOLECULAR_FUNCTION protein binding (IEA) | [GO:0008270] MOLECULAR_FUNCTION zinc ion binding (IEA)	The trf-1 gene encodes a protein with a meprin-associated Traf homology (MATH) domain that may be involved in apoptosis.
WBGene00006643	tsp-17	[GO:0016021] CELLULAR_COMPONENT integral to membrane (IEA)
WBGene00006680	twk-28	[GO:0005267] MOLECULAR_FUNCTION potassium channel activity (IEA) | [GO:0006813] BIOLOGICAL_PROCESS potassium ion transport (IEA) | [GO:0016020] CELLULAR_COMPONENT membrane (IEA) | [GO:0005216] MOLECULAR_FUNCTION ion channel activity (IEA) | [GO:0006811] BIOLOGICAL_PROCESS ion transport (IEA) | [GO:0055085] BIOLOGICAL_PROCESS transmembrane transport (IEA) | [GO:0016021] CELLULAR_COMPONENT integral…
WBGene00006687	twk-35	[GO:0005267] MOLECULAR_FUNCTION potassium channel activity (IEA) | [GO:0006813] BIOLOGICAL_PROCESS potassium ion transport (IEA) | [GO:0016020] CELLULAR_COMPONENT membrane (IEA) | [GO:0016021] CELLULAR_COMPONENT integral to membrane (IEA)
WBGene00006743	unc-3	[GO:0040024] BIOLOGICAL_PROCESS dauer larval development (IGI) via [WBPaper00005148] Kuhara A et al. (2002) | [GO:0005634] CELLULAR_COMPONENT nucleus (IDA) via [WBPaper00003083] Prasad BC et al. (1998) | [GO:0005634] CELLULAR_COMPONENT nucleus (IEA) | [GO:0040011] BIOLOGICAL_PROCESS locomotion (IMP) via [WBPaper00000031] Brenner S (1974) | [GO:0048666] BIOLOGICAL_PROCESS neuron development (IMP) …	The unc-3 gene encodes a protein with homology to immunoglobulin (Ig) domain-containing transcription factors such as OLF-1 or SU(H).
WBGene00006760	unc-23	[GO:0040011] BIOLOGICAL_PROCESS locomotion (IMP) via [WBPaper00000031] Brenner S (1974) | [GO:0040002] BIOLOGICAL_PROCESS collagen and cuticulin-based cuticle development (IMP) | [GO:0071688] BIOLOGICAL_PROCESS striated (IMP) | [GO:0005515] MOLECULAR_FUNCTION protein binding (IEA) | [GO:0006915] BIOLOGICAL_PROCESS apoptosis (IEA)
WBGene00006764	unc-27	[GO:0040011] BIOLOGICAL_PROCESS locomotion (IMP) via [WBPaper00006358] Burkeen AK et al. (2004) | [GO:0045214] BIOLOGICAL_PROCESS sarcomere organization (IMP) via [WBPaper00006538] Bastiani CA et al. (2004) | [GO:0030017] CELLULAR_COMPONENT sarcomere (IDA) via [WBPaper00006358] Burkeen AK et al. (2004) | [GO:0030172] MOLECULAR_FUNCTION troponin C binding (IDA) via [WBPaper00025009] Ruksana R et a…	unc-27 encodes a troponin I isoform; unc-27 is required for coordinated motility and normal muscle morphology; structural analyses indicate that unc-27 is required for proper sarcomeric organization; unc-27/troponin I interacts with the body wall and pharynx types of troponin C; expression studies show that unc-27 is expressed in body wall, vulval and anal muscles.
WBGene00006772	unc-36	[GO:0035418] BIOLOGICAL_PROCESS protein (IMP) via [WBPaper00035163] Saheki Y et al. (2009) Nat Neurosci "Presynaptic CaV2 calcium channel traffic requires CALF-1 and the alpha(2) | [GO:0005783] CELLULAR_COMPONENT endoplasmic reticulum (IDA) via [WBPaper00035163] Saheki Y et al. (2009) Nat Neurosci "Presynaptic CaV2 calcium channel traffic requires CALF-1 and the alpha(2) | [GO:0005886] CELLULAR_C…	unc-36 encodes an alpha2/delta subunit of a voltage-gated calcium channel; unc-36 is required for normal locomotion and proper intracellular trafficking, presynaptic localization and functional maturation of the UNC-2 alpha 1 subunit of a C. elegans CaV2 channel in sensory and motor neurons; unc-36 also functions in a calcium-dependent pathway that establishes left-right asymmetry in the nervous …
WBGene00006774	unc-38	[GO:0040011] BIOLOGICAL_PROCESS locomotion (IMP) via [WBPaper00000031] Brenner S (1974) | [GO:0046662] BIOLOGICAL_PROCESS regulation of oviposition (IMP) via [WBPaper00004660] Kim J et al. (2001) | [GO:0007274] BIOLOGICAL_PROCESS neuromuscular synaptic transmission (IDA) via [WBPaper00002860] Fleming JT et al. (1997) | [GO:0006811] BIOLOGICAL_PROCESS ion transport (IDA) via [WBPaper00002294] Squi…	unc-38 encodes a nicotinic acetylcholine receptor (nAChR) alpha subunit; UNC-38 is required for normal locomotion and egg-laying, and functions as a subunit of a ligand-gated ion channel that likely mediates fast actions of acetylcholine at neuromuscular junctions and in the nervous system; when coexpressed with ACR-2, ACR-3, UNC-29, and LEV-1, non-alpha nAChR subunits, the resulting multimer can…
WBGene00006783	unc-47	[GO:0008021] CELLULAR_COMPONENT synaptic vesicle (IDA) via [WBPaper00002911] McIntire SL et al. (1997) | [GO:0040011] BIOLOGICAL_PROCESS locomotion (IMP) via [WBPaper00000031] Brenner S (1974) | [GO:0018991] BIOLOGICAL_PROCESS oviposition (IMP) | [GO:0016021] CELLULAR_COMPONENT integral to membrane (IEA)	unc-47 encodes a novel transmembrane vesicular GABA transporter; UNC-47 and UNC-46, a predicted novel transmembrane protein, are required in GABAergic neurons for all GABA neurotransmission, specifically for loading of GABA into synaptic vesicles, where UNC-47 is localized; UNC-47 is required for the localization of UNC-46, and when overexpressed can rescue unc-46 mutant animals; UNC-47 expressio…
WBGene00006797	unc-63	[GO:0040011] BIOLOGICAL_PROCESS locomotion (IMP) via [WBPaper00001443] Hosono R et al. (1991) | [GO:0006581] BIOLOGICAL_PROCESS acetylcholine catabolic process (IMP) via [WBPaper00001443] Hosono R et al. (1991) | [GO:0009791] BIOLOGICAL_PROCESS post-embryonic development (IMP) via [WBPaper00001443] Hosono R et al. (1991) | [GO:0040012] BIOLOGICAL_PROCESS regulation of locomotion (IMP) via [WBPape…	unc-63 encodes an alpha subunit of the nicotinic acetylcholine receptor (nAChR) superfamily; UNC-63 is required for normal locomotion and regulation of egg-laying behavior, and functions as a subunit of a ligand-gated ion channel that likely mediates fast actions of acetylcholine at neuromuscular junctions and in the nervous system; when coexpressed with UNC-29 and LEV-1, non-alpha nAChR subunits…
WBGene00006826	unc-97	[GO:0045216] BIOLOGICAL_PROCESS cell-cell junction organization (IMP) via [WBPaper00003361] Hobert O et al. (1999) | [GO:0050954] BIOLOGICAL_PROCESS sensory perception of mechanical stimulus (IMP) via [WBPaper00003361] Hobert O et al. (1999) | [GO:0007517] BIOLOGICAL_PROCESS muscle organ development (IMP) via [WBPaper00003361] Hobert O et al. (1999) | [GO:0005912] CELLULAR_COMPONENT adherens junc…	The unc-97 gene encodes a LIM domain-containing protein of the PINCH family that is highly similar to human LIMS1 (OMIM:602567) and LIMS2; UNC-97 functions as an adaptor protein important for assembly of muscle adherens junctions and the mechanosensory functions of the touch neurons; UNC-97 interacts with PAT-4/integrin-linked kinase and with UNC-98; UNC-97 colocalizes with PAT-3/beta integrin at…
WBGene00006831	unc-104	[GO:0008089] BIOLOGICAL_PROCESS anterograde axon cargo transport (IMP) via [WBPaper00001424] Hall DH et al. (1991) | [GO:0043113] BIOLOGICAL_PROCESS receptor clustering (IMP) via [WBPaper00005798] Gally C et al. (2003) | [GO:0045887] BIOLOGICAL_PROCESS positive regulation of synaptic growth at neuromuscular junction (IMP) via [WBPaper00006025] Morck C et al. (2003) | [GO:0016192] BIOLOGICAL_PROCE…	The unc-104 gene encodes a kinesin-like motor protein homologous to human axonal transporter of synaptic vesicles (ATSV, OMIM: 601255), and is required for anterograde axonal transport of synaptic vesicles as well as differentiation of pre- and postsynaptic domains at inhibitory neuromuscular junctions; UNC-104 is expressed solely in neurons.
WBGene00006839	unc-115	[GO:0051015] MOLECULAR_FUNCTION actin filament binding (IDA) via [WBPaper00005607] Struckhoff EC et al. (2003) | [GO:0040011] BIOLOGICAL_PROCESS locomotion (IMP) | [GO:0040015] BIOLOGICAL_PROCESS negative regulation of multicellular organism growth (IMP) | [GO:0040010] BIOLOGICAL_PROCESS positive regulation of growth rate (IMP) | [GO:0008270] MOLECULAR_FUNCTION zinc ion binding (IEA) | [GO:000377…	unc-115 encodes a protein that binds actin filaments and that is required for RAS signalling and UNC-40/netrin activity during axon pathfinding.
WBGene00006882	vab-19	[GO:0048598] BIOLOGICAL_PROCESS embryonic morphogenesis (IMP) via [WBPaper00006290] Ding M et al. (2003) | [GO:0030036] BIOLOGICAL_PROCESS actin cytoskeleton organization (IMP) via [WBPaper00006290] Ding M et al. (2003) | [GO:0009790] BIOLOGICAL_PROCESS embryonic development (IMP) via [WBPaper00006290] Ding M et al. (2003) | [GO:0045217] BIOLOGICAL_PROCESS cell-cell junction maintenance (IMP) via…	vab-19 encodes an ankyrin repeat-containing protein that is a member of a conserved family of proteins that includes human Kank, a predicted tumor suppressor; during embryonic morphogenesis, vab-19 activity is essential for epidermal elongation and proper attachment of muscle to the epidermis, specifically the localization of attachment structures to muscle-adjacent regions of epidermal cells and…
WBGene00006893	spon-1	[GO:0010171] BIOLOGICAL_PROCESS body morphogenesis (IMP) via [WBPaper00032007] Woo WM et al. (2008) | [GO:0007413] BIOLOGICAL_PROCESS axonal fasciculation (IMP) via [WBPaper00032007] Woo WM et al. (2008) | [GO:0004867] MOLECULAR_FUNCTION serine-type endopeptidase inhibitor activity (IEA)
WBGene00007000	tufm-1	[GO:0000003] BIOLOGICAL_PROCESS reproduction (IMP) | [GO:0002119] BIOLOGICAL_PROCESS nematode larval development (IMP) | [GO:0040007] BIOLOGICAL_PROCESS growth (IMP) | [GO:0009792] BIOLOGICAL_PROCESS embryonic development ending in birth or egg hatching (IMP) | [GO:0008340] BIOLOGICAL_PROCESS determination of adult life span (IMP) | [GO:0003924] MOLECULAR_FUNCTION GTPase activity (IEA) | [GO:0005…
WBGene00007022	mdt-22	[GO:0002119] BIOLOGICAL_PROCESS nematode larval development (IMP) | [GO:0040007] BIOLOGICAL_PROCESS growth (IMP) | [GO:0009792] BIOLOGICAL_PROCESS embryonic development ending in birth or egg hatching (IMP) | [GO:0040017] BIOLOGICAL_PROCESS positive regulation of locomotion (IMP) | [GO:0010171] BIOLOGICAL_PROCESS body morphogenesis (IMP) | [GO:0040035] BIOLOGICAL_PROCESS hermaphrodite genitalia d…
WBGene00007203	B0564.3	[GO:0016021] CELLULAR_COMPONENT integral to membrane (IEA)
WBGene00007204	B0564.4	[GO:0016021] CELLULAR_COMPONENT integral to membrane (IEA)
WBGene00007361	oac-3	[GO:0016747] MOLECULAR_FUNCTION transferase activity, transferring acyl groups other than amino-acyl groups (IEA) | [GO:0016021] CELLULAR_COMPONENT integral to membrane (IEA)
WBGene00007404	C07A9.8	[GO:0016021] CELLULAR_COMPONENT integral to membrane (IEA)
WBGene00007479	C09F9.2	[GO:0004500] MOLECULAR_FUNCTION dopamine beta-monooxygenase activity (IEA) | [GO:0006548] BIOLOGICAL_PROCESS histidine catabolic process (IEA) | [GO:0016021] CELLULAR_COMPONENT integral to membrane (IEA)
WBGene00007750	syg-2	[GO:0050808] BIOLOGICAL_PROCESS synapse organization (IMP) via [WBPaper00006489] Shen K et al. (2004) | [GO:0007267] BIOLOGICAL_PROCESS cell-cell signaling (IMP) via [WBPaper00006489] Shen K et al. (2004) | [GO:0008039] BIOLOGICAL_PROCESS synaptic target recognition (IMP) via [WBPaper00006489] Shen K et al. (2004) | [GO:0005887] CELLULAR_COMPONENT integral to plasma membrane (ISS) via [WBPaper000…	syg-2 encodes a transmembrane protein that is a member of the immunoglobulin superfamily of proteins; during larval development, SYG-2 activity is required in vulval epithelial cells for proper synaptic specificity of the HSNL neuron; in regulating synapse formation, SYG-2 acts as a guidepost protein for the SYG-1 receptor that interacts with SYG-2 and acts within HSNL to regulate synaptic specif…
WBGene00007784	ruvb-1	[GO:0031929] BIOLOGICAL_PROCESS TOR signaling pathway (IMP) via [WBPaper00032197] Sheaffer KL et al. (2008) | [GO:0000492] BIOLOGICAL_PROCESS box C/D snoRNP assembly (IMP) via [WBPaper00032197] Sheaffer KL et al. (2008) | [GO:0002119] BIOLOGICAL_PROCESS nematode larval development (IMP) via [WBPaper00032197] Sheaffer KL et al. (2008) | [GO:0045727] BIOLOGICAL_PROCESS positive regulation of transl…	ruvb-1 encodes a AAA+ ATPase orthologous to the RUVBL1 family of ATPases; ruvb-1 functions as a component of the TOR signaling pathway that promotes localization of the box C/D snoRNP complex to nucleoli, thus enabling robust protein synthesis; ruvb-1 mutations strongly suppress pha-4 mutations, suggesting that pha-4 and the CeTOR pathway antagonize one another to regulate larval development and …
WBGene00007808	C29F4.2	[GO:0016021] CELLULAR_COMPONENT integral to membrane (IEA)
WBGene00007829	oac-5	[GO:0016747] MOLECULAR_FUNCTION transferase activity, transferring acyl groups other than amino-acyl groups (IEA) | [GO:0016021] CELLULAR_COMPONENT integral to membrane (IEA)
WBGene00007833	oac-6	[GO:0016747] MOLECULAR_FUNCTION transferase activity, transferring acyl groups other than amino-acyl groups (IEA) | [GO:0016021] CELLULAR_COMPONENT integral to membrane (IEA)
WBGene00007835	oac-7	[GO:0016747] MOLECULAR_FUNCTION transferase activity, transferring acyl groups other than amino-acyl groups (IEA) | [GO:0016021] CELLULAR_COMPONENT integral to membrane (IEA)
WBGene00007988	C37A5.1	[GO:0019915] BIOLOGICAL_PROCESS lipid storage (IMP) | [GO:0016021] CELLULAR_COMPONENT integral to membrane (IEA)
WBGene00007994	C37E2.2	[GO:0016021] CELLULAR_COMPONENT integral to membrane (IEA)
WBGene00007995	C37E2.3	[GO:0016021] CELLULAR_COMPONENT integral to membrane (IEA)
WBGene00008019	C38H2.2	[GO:0016020] CELLULAR_COMPONENT membrane (IEA) | [GO:0016757] MOLECULAR_FUNCTION transferase activity, transferring glycosyl groups (IEA) | [GO:0016021] CELLULAR_COMPONENT integral to membrane (IEA)	C38H2.2 encodes a core 1 UDP-Gal:GalNAcalpha1-Ser/Thr beta1,3-galactosyltransferase (core 1 beta3-Gal-T or T-synthase, EC2.4.1.122); C38H2.2 protein is predicted to be primarily extracellular, with an N-terminal transmembrane domain; C38H2.2 shares 6 conserved cysteine residues with all known T-synthases, and is ubiquitously expressed; enzymatically active C38H2.2 can be generated from insect but…
WBGene00008185	C49A1.2	[GO:0016021] CELLULAR_COMPONENT integral to membrane (IEA)
WBGene00008186	C49A1.3	[GO:0016021] CELLULAR_COMPONENT integral to membrane (IEA)
WBGene00008591	F08H9.3	[GO:0006952] BIOLOGICAL_PROCESS defense response (IMP)	F08H9.3 encodes a heat shock protein (HSP) of the HSP16 class; unlike most HSP16s in C. elegans, it is specifically expressed in a particular tissue (the larval pharynx and the anterior adult pharynx), and its expression is not strongly induced by heat shock; however, F08H9.3 expression is increased by heat shock (with adult expression in the full pharynx) and probably aids heat shock resistance,…
WBGene00008592	F08H9.4	[GO:0006952] BIOLOGICAL_PROCESS defense response (IMP) | [GO:0009408] BIOLOGICAL_PROCESS response to heat (IEA)	F08H9.4 encodes a heat shock protein (HSP) of the HSP16 class; unlike most HSP16s in C. elegans, it is specifically expressed in a particular tissue (the excretory canal and ventral nerve-cord neurons), and its expression is only mildly induced by heat shock; however, F08H9.4 expression is increased by heat shock, is induced in a new tissue type (intestine) by heat shock, and probably aids heat s…
WBGene00008602	oac-14	[GO:0040010] BIOLOGICAL_PROCESS positive regulation of growth rate (IMP) | [GO:0016747] MOLECULAR_FUNCTION transferase activity, transferring acyl groups other than amino-acyl groups (IEA) | [GO:0016021] CELLULAR_COMPONENT integral to membrane (IEA)
WBGene00008821	F14H3.2	[GO:0016021] CELLULAR_COMPONENT integral to membrane (IEA)
WBGene00008956	nekl-3	[GO:0040011] BIOLOGICAL_PROCESS locomotion (IMP) | [GO:0040035] BIOLOGICAL_PROCESS hermaphrodite genitalia development (IMP) | [GO:0040010] BIOLOGICAL_PROCESS positive regulation of growth rate (IMP) | [GO:0002009] BIOLOGICAL_PROCESS morphogenesis of an epithelium (IMP) | [GO:0004672] MOLECULAR_FUNCTION protein kinase activity (IEA) | [GO:0005524] MOLECULAR_FUNCTION ATP binding (IEA) | [GO:000646…
WBGene00009158	F26E4.3	[GO:0004197] MOLECULAR_FUNCTION cysteine-type endopeptidase activity (IEA) | [GO:0006508] BIOLOGICAL_PROCESS proteolysis (IEA) | [GO:0008234] MOLECULAR_FUNCTION cysteine-type peptidase activity (IEA)
WBGene00009304	eva-1	[GO:0005529] MOLECULAR_FUNCTION sugar binding (IEA) | [GO:0016021] CELLULAR_COMPONENT integral to membrane (IEA)	eva-1 encodes, by alternative splicing, two isoforms of a cell-surface protein that acts cell-autonomously with SAX-3 as a SLT-1 receptor subunit, and is required for guidance of the AVM pioneer axon to the ventral nerve cord; EVA-1's long isoform is predicted to have a signal sequence, an ectodomain with two lectinlike galactose-binding sequences, a single transmembrane sequence, and a cytodomai…
WBGene00009342	fasn-1	[GO:0009792] BIOLOGICAL_PROCESS embryonic development ending in birth or egg hatching (IMP) | [GO:0019915] BIOLOGICAL_PROCESS lipid storage (IMP) | [GO:0002119] BIOLOGICAL_PROCESS nematode larval development (IMP) | [GO:0040007] BIOLOGICAL_PROCESS growth (IMP) | [GO:0003824] MOLECULAR_FUNCTION catalytic activity (IEA) | [GO:0009058] BIOLOGICAL_PROCESS biosynthetic process (IEA) | [GO:0016788] MOL…	fasn-1 encodes a putative fatty acid synthase, orthologous to human FASN (OMIM:600212); CEP-1 is required for fully normal fasn-1 expression in vivo; CEP-1 drives transcription of luciferase reporters whose promoters contains either of two putative CEP-1 binding sites (FAS-T1 and FAS-T2) found in the fasn-1 gene, and this activity is partially lost by mutation of conserved CEP-1 residues (R298 or…
WBGene00009435	F35G2.1	[GO:0016972] MOLECULAR_FUNCTION thiol oxidase activity (IEA) | [GO:0055114] BIOLOGICAL_PROCESS oxidation reduction (IEA) | [GO:0045454] BIOLOGICAL_PROCESS cell redox homeostasis (IEA)
WBGene00009485	F36G9.3	[GO:0009792] BIOLOGICAL_PROCESS embryonic development ending in birth or egg hatching (IMP) | [GO:0055085] BIOLOGICAL_PROCESS transmembrane transport (IEA) | [GO:0016021] CELLULAR_COMPONENT integral to membrane (IEA)
WBGene00009488	oac-20	[GO:0016747] MOLECULAR_FUNCTION transferase activity, transferring acyl groups other than amino-acyl groups (IEA) | [GO:0005634] CELLULAR_COMPONENT nucleus (IEA) | [GO:0006355] BIOLOGICAL_PROCESS regulation of transcription, DNA-dependent (IEA) | [GO:0030528] MOLECULAR_FUNCTION transcription regulator activity (IEA) | [GO:0043565] MOLECULAR_FUNCTION sequence-specific DNA binding (IEA) | [GO:00160…
WBGene00009582	F40F9.5	[GO:0055085] BIOLOGICAL_PROCESS transmembrane transport (IEA) | [GO:0016021] CELLULAR_COMPONENT integral to membrane (IEA)
WBGene00009678	F44D12.1	[GO:0005515] MOLECULAR_FUNCTION protein binding (IEA)
WBGene00009717	dep-1	[GO:0040026] BIOLOGICAL_PROCESS positive regulation of vulval development (IMP) | [GO:0040027] BIOLOGICAL_PROCESS negative regulation of vulval development (IMP) | [GO:0004725] MOLECULAR_FUNCTION protein tyrosine phosphatase activity (IEA) | [GO:0006470] BIOLOGICAL_PROCESS protein amino acid dephosphorylation (IEA) | [GO:0016311] BIOLOGICAL_PROCESS dephosphorylation (IEA) | [GO:0016791] MOLECULAR…	dep-1 encodes a class III receptor protein tyrosine phosphatase (R-PTP) orthologous to human R-PTPs such as PTPRJ/Dep-1 (mutated in epithelial cancers; OMIM:600925); DEP-1 is required, redundantly with LIP-1 and LET-60, and downstream of LIN-12, to promote secondary over primary vulval fate in the P5.p and P7.p lineages; DEP-1 is expressed in P5.p and P7.p lineages, and dep-1 acts cell-autonomous…
WBGene00009885	F49E2.1	[GO:0040011] BIOLOGICAL_PROCESS locomotion (IMP) | [GO:0040010] BIOLOGICAL_PROCESS positive regulation of growth rate (IMP) | [GO:0008340] BIOLOGICAL_PROCESS determination of adult life span (IMP) | [GO:0003824] MOLECULAR_FUNCTION catalytic activity (IEA) | [GO:0046872] MOLECULAR_FUNCTION metal ion binding (IEA) | [GO:0051539] MOLECULAR_FUNCTION 4 iron, 4 sulfur cluster binding (IEA) | [GO:000677…	F49E2.1 is orthologous to the human gene MOLYBDENUM COFACTOR SYNTHESIS-STEP 1 PROTEIN A-B SPLICE TYPE III (MOCS1; OMIM:603707), which when mutated leads to disease
WBGene00009908	F49H6.5	[GO:0040010] BIOLOGICAL_PROCESS positive regulation of growth rate (IMP) | [GO:0003824] MOLECULAR_FUNCTION catalytic activity (IEA) | [GO:0046872] MOLECULAR_FUNCTION metal ion binding (IEA) | [GO:0051539] MOLECULAR_FUNCTION 4 iron, 4 sulfur cluster binding (IEA) | [GO:0051536] MOLECULAR_FUNCTION iron-sulfur cluster binding (IEA) | [GO:0006777] BIOLOGICAL_PROCESS Mo-molybdopterin cofactor biosynth…	The F49H6.5 gene encodes a homolog of the human gene MOCS1A, which when mutated leads to molybdenum cofactor deficiency (OMIM:252150).
WBGene00009920	abts-1	[GO:0015380] MOLECULAR_FUNCTION anion exchanger activity (IDA) via [WBPaper00025075] Sherman T et al. (2005) | [GO:0015380] MOLECULAR_FUNCTION anion exchanger activity (IEA) | [GO:0015108] MOLECULAR_FUNCTION chloride transmembrane transporter activity (IDA) via [WBPaper00025075] Sherman T et al. (2005) | [GO:0040018] BIOLOGICAL_PROCESS positive regulation of multicellular organism growth (IMP) | …	abts-1 encodes an anion transporter; when expressed in Xenopus oocytes, ABTS-1 exhibits robust chloride transport, as well as chloride/bicarbonate exchange activity; abts-1 promoter gfp fusions are expressed primarily in neurons and hypodermis, with weak fluorescence also seen in the pharynx and body wall muscle cells.
WBGene00009926	noah-2	[GO:0018996] BIOLOGICAL_PROCESS molting cycle, collagen and cuticulin-based cuticle (IMP) via [WBPaper00026763] Frand AR et al. (2005) | [GO:0002119] BIOLOGICAL_PROCESS nematode larval development (IMP) | [GO:0040007] BIOLOGICAL_PROCESS growth (IMP) | [GO:0040011] BIOLOGICAL_PROCESS locomotion (IMP) | [GO:0009792] BIOLOGICAL_PROCESS embryonic development ending in birth or egg hatching (IMP) | [G…	noah-2 encodes a PAN and ZP domain-containing protein that is related to the Drosophila extracellular matrix component NompA (no-mechanoreceptor-potential A); loss of noah-2 function via RNAi indicates that NOAH-2 activity is essential for molting; in addition, NOAH-2 appears to be required for embryonic and larval development, reproduction, coordinated locomotion, and the overall health of the a…
WBGene00009958	F53B6.2	[GO:0005578] CELLULAR_COMPONENT proteinaceous extracellular matrix (IEA) | [GO:0008237] MOLECULAR_FUNCTION metallopeptidase activity (IEA) | [GO:0008270] MOLECULAR_FUNCTION zinc ion binding (IEA) | [GO:0016021] CELLULAR_COMPONENT integral to membrane (IEA)
WBGene00009979	cutl-1	[GO:0016021] CELLULAR_COMPONENT integral to membrane (IEA)
WBGene00010045	F54C9.11
WBGene00010192	F57B7.2	[GO:0005576] CELLULAR_COMPONENT extracellular region (IEA)
WBGene00010370	ctg-1
WBGene00010403	otpl-8	[GO:0016021] CELLULAR_COMPONENT integral to membrane (IEA)	otpl-8 encodes an ortholog of otopetrins such as human OTOP1 (OMIM:607806), OTOP2 (OMIM:607827), and OTOP3 (OMIM:607828), along with other homologs in fish and insects (such as crustacean OTOPLb); otopetrins are predicted to have 12 transmembrane helices; by homology with OTOP1 and OTOPLb, OTPL-8 might regulate intracellular calcium fluxes during extracellular stimuli, promote extracellular calci…
WBGene00010540	K03H1.5	[GO:0007160] BIOLOGICAL_PROCESS cell-matrix adhesion (IEA) | [GO:0016021] CELLULAR_COMPONENT integral to membrane (IEA)
WBGene00010593	gsnl-1	[GO:0051014] BIOLOGICAL_PROCESS actin filament severing (IDA) via [WBPaper00032034] Klaavuniemi T et al. (2008) | [GO:0051016] BIOLOGICAL_PROCESS barbed-end actin filament capping (IDA) via [WBPaper00032034] Klaavuniemi T et al. (2008) | [GO:0051015] MOLECULAR_FUNCTION actin filament binding (IDA) via [WBPaper00032034] Klaavuniemi T et al. (2008) | [GO:0003785] MOLECULAR_FUNCTION actin monomer bi…	gsnl-1 encodes one of three C. elegans gelsolin-related proteins; GSNL-1 contains four gelsolin-like (G) domains; GSNL-1 is predicted to function in vivo as an actin regulatory protein and in vitro, demonstrates actin filament severing activity; GSNL-1 also exhibits calcium-dependent capping of the barbed ends of actin filaments and stays bound to the side of actin filaments; GSNL-1 additionally …
WBGene00010642	K07G5.3
WBGene00010703	K09A9.6	[GO:0004597] MOLECULAR_FUNCTION peptide-aspartate beta-dioxygenase activity (IEA) | [GO:0018193] BIOLOGICAL_PROCESS peptidyl-amino acid modification (IEA) | [GO:0030176] CELLULAR_COMPONENT integral to endoplasmic reticulum membrane (IEA) | [GO:0055114] BIOLOGICAL_PROCESS oxidation reduction (IEA) | [GO:0005488] MOLECULAR_FUNCTION binding (IEA) | [GO:0016021] CELLULAR_COMPONENT integral to membran…
WBGene00010762	K10H10.6	[GO:0008152] BIOLOGICAL_PROCESS metabolic process (IEA) | [GO:0016491] MOLECULAR_FUNCTION oxidoreductase activity (IEA) | [GO:0003824] MOLECULAR_FUNCTION catalytic activity (IEA) | [GO:0005488] MOLECULAR_FUNCTION binding (IEA)
WBGene00010788	sulp-4	[GO:0016324] CELLULAR_COMPONENT apical plasma membrane (IDA) via [WBPaper00025075] Sherman T et al. (2005) | [GO:0015108] MOLECULAR_FUNCTION chloride transmembrane transporter activity (IDA) via [WBPaper00025075] Sherman T et al. (2005) | [GO:0019531] MOLECULAR_FUNCTION oxalate transmembrane transporter activity (IDA) via [WBPaper00025075] Sherman T et al. (2005) | [GO:0015116] MOLECULAR_FUNCTION…	sulp-4 encodes one of eight C. elegans members of the sulfate permease family of anion transporters; by homology, SULP-4 is predicted to function as an anion transporter that regulates cellular pH and volume via transmembrane movement of electrolytes and fluids and when expressed in Xenopus oocytes, SULP-4 exhibits robust transport of sulfate and more modest transport of chloride ions and oxalate…
WBGene00010789	sulp-5	[GO:0016324] CELLULAR_COMPONENT apical plasma membrane (IDA) via [WBPaper00025075] Sherman T et al. (2005) | [GO:0008271] MOLECULAR_FUNCTION secondary active sulfate transmembrane transporter activity (IEA) | [GO:0008272] BIOLOGICAL_PROCESS sulfate transport (IEA) | [GO:0016020] CELLULAR_COMPONENT membrane (IEA) | [GO:0055085] BIOLOGICAL_PROCESS transmembrane transport (IEA) | [GO:0005215] MOLECU…	sulp-5 encodes one of eight C. elegans members of the sulfate permease family of anion transporters; by homology, SULP-5 is predicted to function as an anion transporter that regulates cellular pH and volume via transmembrane movement of electrolytes and fluids; a SULP-5::GFP fusion is expressed in punctate structures irregularly distributed along the apical membrane of excretory cell canals and …
WBGene00010925	M153.2	[GO:0055085] BIOLOGICAL_PROCESS transmembrane transport (IEA) | [GO:0016021] CELLULAR_COMPONENT integral to membrane (IEA)
WBGene00010974	bbs-5	[GO:0005932] CELLULAR_COMPONENT microtubule basal body (IDA) via [WBPaper00013451] Li JB et al. (2004) | [GO:0031513] CELLULAR_COMPONENT nonmotile primary cilium (IDA) via [WBPaper00013451] Li JB et al. (2004) | [GO:0000287] MOLECULAR_FUNCTION magnesium ion binding (IEA) | [GO:0004427] MOLECULAR_FUNCTION inorganic diphosphatase activity (IEA) | [GO:0005737] CELLULAR_COMPONENT cytoplasm (IEA) | [G…	bbs-5 encodes a novel protein that is the C. elegans ortholog of human BBS5 (OMIM:603650, mutations in which are associated with Bardet-Biedl syndrome); a BBS-5::GFP reporter protein is expressed exclusively in ciliated neurons, where it localizes to the ciliary base; consistent with the presence of an X box in the bbs-5 5' UTR, bbs-5 expression is positively regulated by daf-19.
WBGene00011258	R13.3	[GO:0016021] CELLULAR_COMPONENT integral to membrane (IEA)
WBGene00011283	R90.1	[GO:0002119] BIOLOGICAL_PROCESS nematode larval development (IMP) | [GO:0040007] BIOLOGICAL_PROCESS growth (IMP) | [GO:0040011] BIOLOGICAL_PROCESS locomotion (IMP) | [GO:0004672] MOLECULAR_FUNCTION protein kinase activity (IEA) | [GO:0005524] MOLECULAR_FUNCTION ATP binding (IEA) | [GO:0006468] BIOLOGICAL_PROCESS protein amino acid phosphorylation (IEA) | [GO:0004674] MOLECULAR_FUNCTION protein se…
WBGene00011327	hlh-34	[GO:0004871] MOLECULAR_FUNCTION signal transducer activity (IEA) | [GO:0007165] BIOLOGICAL_PROCESS signal transduction (IEA) | [GO:0006355] BIOLOGICAL_PROCESS regulation of transcription, DNA-dependent (IEA)
WBGene00011345	T01G9.3	[GO:0005515] MOLECULAR_FUNCTION protein binding (IEA) | [GO:0016021] CELLULAR_COMPONENT integral to membrane (IEA)
WBGene00011392	sbt-1	[GO:0030414] MOLECULAR_FUNCTION peptidase inhibitor activity (IDA) via [WBPaper00003188] Lindberg I et al. (1998) | [GO:0016504] MOLECULAR_FUNCTION peptidase activator activity (IDA) via [WBPaper00003188] Lindberg I et al. (1998) | [GO:0010466] BIOLOGICAL_PROCESS negative regulation of peptidase activity (IDA) via [WBPaper00003188] Lindberg I et al. (1998) | [GO:0051345] BIOLOGICAL_PROCESS positi…	sbt-1 encodes the C. elegans ortholog of the neuroendocrine chaperone 7B2; by homology, SBT-1 is predicted to function in the maturation/activation of the EGL-3/PC2 proprotein convertase; accordingly, mass spectrometry analysis indicates that sbt-1 activity is required for production of some neuropeptides; sbt-1 mutant animals are also aldicarb resistant, suggesting that SBT-1 is required for nor…
WBGene00011393	T03D8.6	[GO:0003840] MOLECULAR_FUNCTION gamma-glutamyltransferase activity (IEA) | [GO:0016021] CELLULAR_COMPONENT integral to membrane (IEA)
WBGene00011579	T07D4.2	[GO:0016787] MOLECULAR_FUNCTION hydrolase activity (IEA)	T07D4.2 encodes one of three C. elegans metallophoshopesterase that are related to human 239FB, which is encoded by a gene in the 11p13-p14 chromosomal region associated with various tumors and WAGR (Wilms' tumor, aniridia, genitourinary anomalies, and mental retardation) syndrome.
WBGene00011868	T20G5.4	[GO:0016021] CELLULAR_COMPONENT integral to membrane (IEA)
WBGene00011904	hlb-1	[GO:0016043] BIOLOGICAL_PROCESS cellular component organization (ISS) via [WBPaper00003493] Serra-Pages C et al. (1998) | [GO:0005886] CELLULAR_COMPONENT plasma membrane (ISS) via [WBPaper00003493] Serra-Pages C et al. (1998) | [GO:0008022] MOLECULAR_FUNCTION protein C-terminus binding (ISS) via [WBPaper00003493] Serra-Pages C et al. (1998) | [GO:0042803] MOLECULAR_FUNCTION protein homodimerizati…	hlb-1 encodes the C. elegans ortholog of human beta-liprin, a coiled-coil domain-containing protein that interacts with alpha-liprin, a transmembrane protein-tyrosine phosphatase-interacting protein; hlb-1 functions cell non-autonomously in the organization and proper function of neuromuscular junctions and hence, is also required for wild type locomotory behavior; an hlb-1 reporter fusion constr…
WBGene00011932	sptl-3	[GO:0000003] BIOLOGICAL_PROCESS reproduction (IMP) | [GO:0008152] BIOLOGICAL_PROCESS metabolic process (IEA) | [GO:0016740] MOLECULAR_FUNCTION transferase activity (IEA) | [GO:0009058] BIOLOGICAL_PROCESS biosynthetic process (IEA) | [GO:0016769] MOLECULAR_FUNCTION transferase activity, transferring nitrogenous groups (IEA) | [GO:0030170] MOLECULAR_FUNCTION pyridoxal phosphate binding (IEA) | [GO:…
WBGene00012007	T25B9.1	[GO:0008152] BIOLOGICAL_PROCESS metabolic process (IEA) | [GO:0009058] BIOLOGICAL_PROCESS biosynthetic process (IEA) | [GO:0016769] MOLECULAR_FUNCTION transferase activity, transferring nitrogenous groups (IEA) | [GO:0030170] MOLECULAR_FUNCTION pyridoxal phosphate binding (IEA) | [GO:0008890] MOLECULAR_FUNCTION glycine C-acetyltransferase activity (IEA) | [GO:0003824] MOLECULAR_FUNCTION catalytic…	T25B9.1 encodes an protein highly similar to 2-amino-3-keto-butyrate coenzyme A ligases (also called AKB ligases or glycine acetyltransferases; EC 2.3.1.29; R.W.
WBGene00012162	VZC374L.1	[GO:0004672] MOLECULAR_FUNCTION protein kinase activity (IEA) | [GO:0005524] MOLECULAR_FUNCTION ATP binding (IEA) | [GO:0006468] BIOLOGICAL_PROCESS protein amino acid phosphorylation (IEA) | [GO:0004674] MOLECULAR_FUNCTION protein serine/threonine kinase activity (IEA)
WBGene00012184	W01F3.1
WBGene00012202	W02B12.4
WBGene00012225	W03G11.3	[GO:0004560] MOLECULAR_FUNCTION alpha-L-fucosidase activity (IEA) | [GO:0005975] BIOLOGICAL_PROCESS carbohydrate metabolic process (IEA) | [GO:0003824] MOLECULAR_FUNCTION catalytic activity (IEA) | [GO:0043169] MOLECULAR_FUNCTION cation binding (IEA) | [GO:0006004] BIOLOGICAL_PROCESS fucose metabolic process (IEA)
WBGene00012259	sulp-7	[GO:0005215] MOLECULAR_FUNCTION transporter activity (IEA) | [GO:0006810] BIOLOGICAL_PROCESS transport (IEA) | [GO:0016021] CELLULAR_COMPONENT integral to membrane (IEA) | [GO:0055085] BIOLOGICAL_PROCESS transmembrane transport (IEA) | [GO:0008271] MOLECULAR_FUNCTION secondary active sulfate transmembrane transporter activity (IEA) | [GO:0008272] BIOLOGICAL_PROCESS sulfate transport (IEA) | [GO:0…	sulp-7 encodes one of eight C. elegans members of the sulfate permease family of anion transporters; by homology, SULP-7 is predicted to function as an anion transporter that regulates cellular pH and volume via transmembrane movement of electrolytes and fluids; a sulp-7::GFP transcriptional fusion is widely expressed in body wall, pharyngeal, and vulval muscles, head and body hypodermal cells, a…
WBGene00012308	oac-53	[GO:0019915] BIOLOGICAL_PROCESS lipid storage (IMP) | [GO:0016747] MOLECULAR_FUNCTION transferase activity, transferring acyl groups other than amino-acyl groups (IEA) | [GO:0016021] CELLULAR_COMPONENT integral to membrane (IEA)
WBGene00012416	Y7A9A.1	[GO:0003840] MOLECULAR_FUNCTION gamma-glutamyltransferase activity (IEA) | [GO:0016021] CELLULAR_COMPONENT integral to membrane (IEA)
WBGene00012639	Y38H8A.5	[GO:0005622] CELLULAR_COMPONENT intracellular (IEA) | [GO:0008270] MOLECULAR_FUNCTION zinc ion binding (IEA) | [GO:0003676] MOLECULAR_FUNCTION nucleic acid binding (IEA)	The Y38H8A.5 gene encodes a homolog of the human gene ZNF195 (or p57KIP2), which when mutated leads to Beckwith-Wiedemann syndrome (OMIM:130650).
WBGene00012796	Y43F4A.1	[GO:0004222] MOLECULAR_FUNCTION metalloendopeptidase activity (IEA) | [GO:0006508] BIOLOGICAL_PROCESS proteolysis (IEA) | [GO:0007155] BIOLOGICAL_PROCESS cell adhesion (IEA) | [GO:0008270] MOLECULAR_FUNCTION zinc ion binding (IEA) | [GO:0016020] CELLULAR_COMPONENT membrane (IEA)
WBGene00012803	Y43F4B.5	[GO:0009792] BIOLOGICAL_PROCESS embryonic development ending in birth or egg hatching (IMP) | [GO:0002119] BIOLOGICAL_PROCESS nematode larval development (IMP) | [GO:0040007] BIOLOGICAL_PROCESS growth (IMP) | [GO:0040010] BIOLOGICAL_PROCESS positive regulation of growth rate (IMP) | [GO:0005975] BIOLOGICAL_PROCESS carbohydrate metabolic process (IEA) | [GO:0016868] MOLECULAR_FUNCTION intramolecul…
WBGene00012811	Y43F8A.5	[GO:0055085] BIOLOGICAL_PROCESS transmembrane transport (IEA) | [GO:0016021] CELLULAR_COMPONENT integral to membrane (IEA)
WBGene00012887	Y45F10D.7	[GO:0002119] BIOLOGICAL_PROCESS nematode larval development (IMP) | [GO:0040007] BIOLOGICAL_PROCESS growth (IMP) | [GO:0009792] BIOLOGICAL_PROCESS embryonic development ending in birth or egg hatching (IMP) | [GO:0008340] BIOLOGICAL_PROCESS determination of adult life span (IMP) | [GO:0040010] BIOLOGICAL_PROCESS positive regulation of growth rate (IMP) | [GO:0006364] BIOLOGICAL_PROCESS rRNA proce…	Y45F10D.7 encodes a WD40 repeat-containing protein that is the C. elegans ortholog of human WDR36, mutations in which cause primary open angle glaucoma type 1G (GLC1G, OMIM:609887); large-scale RNAi experiments indicate that Y45F10D.7 activity is required for embryonic and larval development; the Saccharomyces cerevisiae homolog of WDR36, Utp21, is a component of the small-subunit (SSU) processom…
WBGene00012941	Y47D3B.4	[GO:0016021] CELLULAR_COMPONENT integral to membrane (IEA)
WBGene00013180	cutl-10	[GO:0016021] CELLULAR_COMPONENT integral to membrane (IEA)
WBGene00013317	Y57G11C.22	[GO:0005080] MOLECULAR_FUNCTION protein kinase C binding (IPI) via [WBPaper00002989] Wu S-L et al. (1998) J Biol Chem "Structure, expression, and properties of an atypical protein kinase C (PKC3) | [GO:0005515] MOLECULAR_FUNCTION protein binding (IEA)
WBGene00013520	Y73F8A.11	[GO:0016021] CELLULAR_COMPONENT integral to membrane (IEA)
WBGene00013921	ZC518.1	[GO:0019915] BIOLOGICAL_PROCESS lipid storage (IMP) | [GO:0016021] CELLULAR_COMPONENT integral to membrane (IEA)
WBGene00013926	nep-1	[GO:0000003] BIOLOGICAL_PROCESS reproduction (IMP) | [GO:0004222] MOLECULAR_FUNCTION metalloendopeptidase activity (IEA) | [GO:0006508] BIOLOGICAL_PROCESS proteolysis (IEA) | [GO:0008237] MOLECULAR_FUNCTION metallopeptidase activity (IEA) | [GO:0016021] CELLULAR_COMPONENT integral to membrane (IEA)	ZK20.6 encodes a neprilysin; neprilysins are thermolysin-like zinc metallopeptidases, found on the outer surface of animal cells, that negatively regulate small signalling peptides (e.g., enkephalin, tachykinin, insulin, and natriuretic peptides) by cleaving them; ZK20.6 is closely paralogous to F18A12.8, and orthologous to CG9761 in Drosophila melanogaster; more generally, ZK20.6 falls into a gr…
WBGene00013963	sulp-8	[GO:0016323] CELLULAR_COMPONENT basolateral plasma membrane (IDA) via [WBPaper00025075] Sherman T et al. (2005) | [GO:0000003] BIOLOGICAL_PROCESS reproduction (IMP) | [GO:0008271] MOLECULAR_FUNCTION secondary active sulfate transmembrane transporter activity (IEA) | [GO:0008272] BIOLOGICAL_PROCESS sulfate transport (IEA) | [GO:0016020] CELLULAR_COMPONENT membrane (IEA) | [GO:0055085] BIOLOGICAL_P…	sulp-8 encodes one of eight C. elegans members of the sulfate permease family of anion transporters; by homology, SULP-8 is predicted to function as an anion transporter that regulates cellular pH and volume via transmembrane movement of electrolytes and fluids; a SULP-8::GFP fusion is expressed in the basolateral membrane of the excretory cell, intestine, and rectal gland cells.
WBGene00013969	tep-1	[GO:0004866] MOLECULAR_FUNCTION endopeptidase inhibitor activity (IEA) | [GO:0008152] BIOLOGICAL_PROCESS metabolic process (IEA) | [GO:0016740] MOLECULAR_FUNCTION transferase activity (IEA) | [GO:0005515] MOLECULAR_FUNCTION protein binding (IEA) | [GO:0005576] CELLULAR_COMPONENT extracellular region (IEA) | [GO:0005615] CELLULAR_COMPONENT extracellular space (IEA)
WBGene00014102	ZK849.4	[GO:0016021] CELLULAR_COMPONENT integral to membrane (IEA)
WBGene00014103	ZK849.5	[GO:0016021] CELLULAR_COMPONENT integral to membrane (IEA)
WBGene00015035	otpl-1	[GO:0016021] CELLULAR_COMPONENT integral to membrane (IEA)	otpl-1 encodes an ortholog of otopetrins such as human OTOP1 (OMIM:607806), OTOP2 (OMIM:607827), and OTOP3 (OMIM:607828), along with other homologs in fish and insects (such as crustacean OTOPLb); otopetrins are predicted to have 12 transmembrane helices; by homology with OTOP1 and OTOPLb, OTPL-1 might regulate intracellular calcium fluxes during extracellular stimuli, promote extracellular calci…
WBGene00015067	B0238.1	[GO:0008152] BIOLOGICAL_PROCESS metabolic process (IEA) | [GO:0016787] MOLECULAR_FUNCTION hydrolase activity (IEA)
WBGene00015071	B0238.7
WBGene00015077	B0238.13	[GO:0008152] BIOLOGICAL_PROCESS metabolic process (IEA) | [GO:0016787] MOLECULAR_FUNCTION hydrolase activity (IEA)
WBGene00015278	C01B10.3		C01B10.3 encodes a paralog of IPP-5, and thus may functionally overlap with ipp-5 in vivo.
WBGene00015286	C01B12.3	[GO:0016021] CELLULAR_COMPONENT integral to membrane (IEA)	C01B12.3 is orthologous to the human gene VITELLIFORM MACULAR DYSTROPHY PROTEIN (VMD2; OMIM:153700), which when mutated leads to disease.
WBGene00015288	C01B12.5	[GO:0016021] CELLULAR_COMPONENT integral to membrane (IEA)
WBGene00015478	C05D10.2	[GO:0002119] BIOLOGICAL_PROCESS nematode larval development (IMP) | [GO:0040007] BIOLOGICAL_PROCESS growth (IMP) | [GO:0009792] BIOLOGICAL_PROCESS embryonic development ending in birth or egg hatching (IMP) | [GO:0004672] MOLECULAR_FUNCTION protein kinase activity (IEA) | [GO:0005524] MOLECULAR_FUNCTION ATP binding (IEA) | [GO:0006468] BIOLOGICAL_PROCESS protein amino acid phosphorylation (IEA) |…
WBGene00015481	C05D11.1	[GO:0004222] MOLECULAR_FUNCTION metalloendopeptidase activity (IEA) | [GO:0006508] BIOLOGICAL_PROCESS proteolysis (IEA) | [GO:0008270] MOLECULAR_FUNCTION zinc ion binding (IEA) | [GO:0003824] MOLECULAR_FUNCTION catalytic activity (IEA) | [GO:0046872] MOLECULAR_FUNCTION metal ion binding (IEA)
WBGene00015592	C08D8.1	[GO:0055085] BIOLOGICAL_PROCESS transmembrane transport (IEA) | [GO:0016021] CELLULAR_COMPONENT integral to membrane (IEA)
WBGene00015628	C09B9.3	[GO:0016021] CELLULAR_COMPONENT integral to membrane (IEA)
WBGene00015680	egal-1	[GO:0040011] BIOLOGICAL_PROCESS locomotion (IMP) | [GO:0002009] BIOLOGICAL_PROCESS morphogenesis of an epithelium (IMP) | [GO:0018996] BIOLOGICAL_PROCESS molting cycle, collagen and cuticulin-based cuticle (IMP) | [GO:0003676] MOLECULAR_FUNCTION nucleic acid binding (IEA) | [GO:0005622] CELLULAR_COMPONENT intracellular (IEA) | [GO:0006139] BIOLOGICAL_PROCESS nucleobase, nucleoside, nucleotide and…
WBGene00015734	C13B9.3	[GO:0000003] BIOLOGICAL_PROCESS reproduction (IMP) | [GO:0018996] BIOLOGICAL_PROCESS molting cycle, collagen and cuticulin-based cuticle (IMP) | [GO:0002119] BIOLOGICAL_PROCESS nematode larval development (IMP)	C13B9.3 encodes a delta subunit of the coatomer (COPI) complex; in mass RNAi assays, C13B9.3 is required for fertility and general health.
WBGene00015735	pdfr-1	[GO:0007189] BIOLOGICAL_PROCESS activation of adenylate cyclase activity by G-protein signaling pathway (ISS) via [WBPaper00012979] Harmar AJ (2001) | [GO:0045762] BIOLOGICAL_PROCESS positive regulation of adenylate cyclase activity (ISS) via [WBPaper00012979] Harmar AJ (2001) | [GO:0006874] BIOLOGICAL_PROCESS cellular calcium ion homeostasis (ISS) via [WBPaper00028902] Cardoso JC et al. (2006) |…	pdfr-1 encodes, by alternative splicing, three isoforms of a G-protein-coupled receptor (GPCR) required for normal locomotion; PDFR-1 is orthologous to Drosophila pigment dispersing factor (PDF) receptors, and to human CALCR (OMIM:114131, associated with susceptibility to osteoporesis); pdfr-1 is expressed in all body wall muscles and many head and tail neurons; the C. elegans neuropeptides PDF-1…
WBGene00016059	C24G6.2	[GO:0004672] MOLECULAR_FUNCTION protein kinase activity (IEA) | [GO:0005524] MOLECULAR_FUNCTION ATP binding (IEA) | [GO:0006468] BIOLOGICAL_PROCESS protein amino acid phosphorylation (IEA) | [GO:0004674] MOLECULAR_FUNCTION protein serine/threonine kinase activity (IEA) | [GO:0004713] MOLECULAR_FUNCTION protein tyrosine kinase activity (IEA) | [GO:0005515] MOLECULAR_FUNCTION protein binding (IEA) …
WBGene00016292	tbc-7	[GO:0008340] BIOLOGICAL_PROCESS determination of adult life span (IMP) | [GO:0005097] MOLECULAR_FUNCTION Rab GTPase activator activity (IEA) | [GO:0005622] CELLULAR_COMPONENT intracellular (IEA) | [GO:0032313] BIOLOGICAL_PROCESS regulation of Rab GTPase activity (IEA)
WBGene00016600	ets-5	[GO:0003700] MOLECULAR_FUNCTION transcription factor activity (IEA) | [GO:0006355] BIOLOGICAL_PROCESS regulation of transcription, DNA-dependent (IEA) | [GO:0043565] MOLECULAR_FUNCTION sequence-specific DNA binding (IEA)
WBGene00016633	C44B11.1	[GO:0043066] BIOLOGICAL_PROCESS negative regulation of apoptosis (IEA)
WBGene00016705	C46C11.2	[GO:0055085] BIOLOGICAL_PROCESS transmembrane transport (IEA) | [GO:0016021] CELLULAR_COMPONENT integral to membrane (IEA)
WBGene00016862	C52A10.1	[GO:0008152] BIOLOGICAL_PROCESS metabolic process (IEA) | [GO:0016787] MOLECULAR_FUNCTION hydrolase activity (IEA)
WBGene00016863	C52A10.2	[GO:0008152] BIOLOGICAL_PROCESS metabolic process (IEA) | [GO:0016787] MOLECULAR_FUNCTION hydrolase activity (IEA)
WBGene00016906	C53D5.5	[GO:0000003] BIOLOGICAL_PROCESS reproduction (IMP) | [GO:0003840] MOLECULAR_FUNCTION gamma-glutamyltransferase activity (IEA) | [GO:0016021] CELLULAR_COMPONENT integral to membrane (IEA)	The C53D5.5 gene encodes an ortholog of the human gene GAMMA-GLUTAMYLTRANSFERASE 1 (GGT1), which when mutated leads to glutathionuria (OMIM:231950).
WBGene00016918	C54E4.2	[GO:0005509] MOLECULAR_FUNCTION calcium ion binding (IEA) | [GO:0005578] CELLULAR_COMPONENT proteinaceous extracellular matrix (IEA) | [GO:0007165] BIOLOGICAL_PROCESS signal transduction (IEA)
WBGene00017034	otpl-2	[GO:0016021] CELLULAR_COMPONENT integral to membrane (IEA)	otpl-2 encodes an ortholog of otopetrins such as human OTOP1 (OMIM:607806), OTOP2 (OMIM:607827), and OTOP3 (OMIM:607828), along with other homologs in fish and insects (such as crustacean OTOPLb); otopetrins are predicted to have 12 transmembrane helices; by homology with OTOP1 and OTOPLb, OTPL-2 might regulate intracellular calcium fluxes during extracellular stimuli, promote extracellular calci…
WBGene00017082	DC2.5	[GO:0008152] BIOLOGICAL_PROCESS metabolic process (IEA) | [GO:0016491] MOLECULAR_FUNCTION oxidoreductase activity (IEA) | [GO:0055114] BIOLOGICAL_PROCESS oxidation reduction (IEA) | [GO:0003824] MOLECULAR_FUNCTION catalytic activity (IEA) | [GO:0005488] MOLECULAR_FUNCTION binding (IEA)
WBGene00017131	E04F6.15	[GO:0008152] BIOLOGICAL_PROCESS metabolic process (IEA) | [GO:0016491] MOLECULAR_FUNCTION oxidoreductase activity (IEA) | [GO:0003824] MOLECULAR_FUNCTION catalytic activity (IEA) | [GO:0005488] MOLECULAR_FUNCTION binding (IEA)
WBGene00017171	F01G12.6
WBGene00017205	F07C4.12	[GO:0008152] BIOLOGICAL_PROCESS metabolic process (IEA) | [GO:0016787] MOLECULAR_FUNCTION hydrolase activity (IEA)
WBGene00017381	ddr-2	[GO:0040010] BIOLOGICAL_PROCESS positive regulation of growth rate (IMP) | [GO:0007155] BIOLOGICAL_PROCESS cell adhesion (IEA) | [GO:0004672] MOLECULAR_FUNCTION protein kinase activity (IEA) | [GO:0005524] MOLECULAR_FUNCTION ATP binding (IEA) | [GO:0006468] BIOLOGICAL_PROCESS protein amino acid phosphorylation (IEA) | [GO:0004674] MOLECULAR_FUNCTION protein serine/threonine kinase activity (IEA) …	F11D5.3 encodes a putative tyrosine kinase homologous to human RS1 (OMIM:312700, mutated in juvenile X-linked retinoschisis).
WBGene00017431	F13H6.3	[GO:0008152] BIOLOGICAL_PROCESS metabolic process (IEA) | [GO:0016787] MOLECULAR_FUNCTION hydrolase activity (IEA)
WBGene00017432	F13H6.4
WBGene00017437	nmgp-1	[GO:0016021] CELLULAR_COMPONENT integral to membrane (IEA)	F13H8.4 encodes a homolog of the human neuronal membrane glycoproteins PLP1 (OMIM:300401, mutated in Pelizaeus-Merzbacher disease and spastic paraplegia), M6A (OMIM:601275), and M6B (300051); the presence of a myelin-related protein in C. elegans is currently unexplained, but suggests that some evolutionary precursor of myelin may exist in invertebrates, perhaps involving septate junctions betwee…
WBGene00017449	otpl-3	[GO:0016021] CELLULAR_COMPONENT integral to membrane (IEA)	otpl-3 encodes an ortholog of otopetrins such as human OTOP1 (OMIM:607806), OTOP2 (OMIM:607827), and OTOP3 (OMIM:607828), along with other homologs in fish and insects (such as crustacean OTOPLb); otopetrins are predicted to have 12 transmembrane helices; by homology with OTOP1 and OTOPLb, OTPL-3 might regulate intracellular calcium fluxes during extracellular stimuli, promote extracellular calci…
WBGene00017478	F15A8.6	[GO:0019915] BIOLOGICAL_PROCESS lipid storage (IMP) | [GO:0008152] BIOLOGICAL_PROCESS metabolic process (IEA) | [GO:0016787] MOLECULAR_FUNCTION hydrolase activity (IEA)
WBGene00017557	F18A12.8	[GO:0004222] MOLECULAR_FUNCTION metalloendopeptidase activity (IEA) | [GO:0006508] BIOLOGICAL_PROCESS proteolysis (IEA) | [GO:0008237] MOLECULAR_FUNCTION metallopeptidase activity (IEA) | [GO:0016021] CELLULAR_COMPONENT integral to membrane (IEA)	F18A12.8 encodes two isoforms of a neprilysin; neprilysins are thermolysin-like zinc metallopeptidases, found on the outer surface of animal cells, that negatively regulate small signalling peptides (e.g., enkephalin, tachykinin, insulin, and natriuretic peptides) by cleaving them; F18A12.8A is closely paralogous to ZK20.6, and orthologous to CG9761 in Drosophila melanogaster; F18A12.8 is homolog…
WBGene00017597	F19C7.8
WBGene00017608	F19F10.12	[GO:0009792] BIOLOGICAL_PROCESS embryonic development ending in birth or egg hatching (IMP)
WBGene00017866	stn-2	[GO:0044297] CELLULAR_COMPONENT cell (IDA) via [WBPaper00032183] Zhou S et al. (2008) | [GO:0043005] CELLULAR_COMPONENT neuron projection (IDA) via [WBPaper00032183] Zhou S et al. (2008) | [GO:0005737] CELLULAR_COMPONENT cytoplasm (IDA) via [WBPaper00032183] Zhou S et al. (2008) | [GO:0030017] CELLULAR_COMPONENT sarcomere (IDA) via [WBPaper00032183] Zhou S et al. (2008) | [GO:0005886] CELLULAR_CO…	stn-2 encodes a gamma-syntrophin; loss-of-functions stn-2 mutations indicate that STN-2 activity is required for normal rates of locomotion and head movements; the STN-2 PDZ domain interacts with the SAX-7/L1CAM intracellular PB motif in vitro and genetic studies indicate that stn-2 and sax-7 interact to regulate neuronal and axon positioning; an STN-2::GFP reporter fusion is expressed in body wa…
WBGene00017944	F31D5.1	[GO:0055085] BIOLOGICAL_PROCESS transmembrane transport (IEA) | [GO:0016021] CELLULAR_COMPONENT integral to membrane (IEA)
WBGene00017945	F31D5.2	[GO:0055085] BIOLOGICAL_PROCESS transmembrane transport (IEA) | [GO:0016021] CELLULAR_COMPONENT integral to membrane (IEA)
WBGene00017971	F32A5.8	[GO:0003824] MOLECULAR_FUNCTION catalytic activity (IEA) | [GO:0044237] BIOLOGICAL_PROCESS cellular metabolic process (IEA) | [GO:0050662] MOLECULAR_FUNCTION coenzyme binding (IEA) | [GO:0008152] BIOLOGICAL_PROCESS metabolic process (IEA) | [GO:0016491] MOLECULAR_FUNCTION oxidoreductase activity (IEA) | [GO:0055114] BIOLOGICAL_PROCESS oxidation reduction (IEA) | [GO:0005488] MOLECULAR_FUNCTION bi…
WBGene00018215	igcm-1	[GO:0016021] CELLULAR_COMPONENT integral to membrane (IEA)	igcm-1 encodes a protein containing immunoglobulin and fibronectin repeats; igcm-1 promoter::gfp fusions are expressed in the labial neurons, including the sheath and socket cells, as well as in the pharynx and lateral hypodermis.
WBGene00018256	cutl-28	[GO:0008340] BIOLOGICAL_PROCESS determination of adult life span (IMP) | [GO:0004252] MOLECULAR_FUNCTION serine-type endopeptidase activity (IEA) | [GO:0005576] CELLULAR_COMPONENT extracellular region (IEA) | [GO:0006508] BIOLOGICAL_PROCESS proteolysis (IEA) | [GO:0007596] BIOLOGICAL_PROCESS blood coagulation (IEA) | [GO:0016021] CELLULAR_COMPONENT integral to membrane (IEA)
WBGene00018283	sulp-3	[GO:0005215] MOLECULAR_FUNCTION transporter activity (IEA) | [GO:0006810] BIOLOGICAL_PROCESS transport (IEA) | [GO:0016021] CELLULAR_COMPONENT integral to membrane (IEA) | [GO:0055085] BIOLOGICAL_PROCESS transmembrane transport (IEA) | [GO:0008271] MOLECULAR_FUNCTION secondary active sulfate transmembrane transporter activity (IEA) | [GO:0008272] BIOLOGICAL_PROCESS sulfate transport (IEA) | [GO:0…	sulp-3 encodes one of eight C. elegans members of the sulfate permease family of anion transporters; by homology, SULP-3 is predicted to function as an anion transporter that regulates cellular pH and volume via transmembrane movement of electrolytes and fluids; a sulp-3::GFP transcriptional fusion is expressed exclusively in the pharyngeal muscles.
WBGene00018319	hdac-6	[GO:0033558] MOLECULAR_FUNCTION protein deacetylase activity (ISS) via [WBPaper00027148] Bates EA et al. (2006) | [GO:0008270] MOLECULAR_FUNCTION zinc ion binding (IEA)	hdac-6 encodes a histone deacetylase (HDAC) orthologous to human HDAC6.
WBGene00018398	sptl-2	[GO:0019915] BIOLOGICAL_PROCESS lipid storage (IMP) | [GO:0006520] BIOLOGICAL_PROCESS cellular amino acid metabolic process (IEA) | [GO:0016829] MOLECULAR_FUNCTION lyase activity (IEA) | [GO:0008152] BIOLOGICAL_PROCESS metabolic process (IEA) | [GO:0016740] MOLECULAR_FUNCTION transferase activity (IEA) | [GO:0009058] BIOLOGICAL_PROCESS biosynthetic process (IEA) | [GO:0016769] MOLECULAR_FUNCTION …
WBGene00018467	sdpn-1	[GO:0055037] CELLULAR_COMPONENT recycling endosome (IDA) via [WBPaper00031193] Shi A et al. (2007)	sdpn-1 encodes the C. elegans syndapin ortholog; an SDPN-1::GFP fusion protein is highly expressed in the intestine, where it localizes to basolateral recycling endosomes; SDPN-1 localization to basolateral recycling endosomes is dependent upon ALX-1, one of two C. elegans Bro1 domain-containing proteins, and RME-1.
WBGene00018477	otpl-4	[GO:0016021] CELLULAR_COMPONENT integral to membrane (IEA)	otpl-4 encodes an ortholog of otopetrins such as human OTOP1 (OMIM:607806), OTOP2 (OMIM:607827), and OTOP3 (OMIM:607828), along with other homologs in fish and insects (such as crustacean OTOPLb); otopetrins are predicted to have 12 transmembrane helices; by homology with OTOP1 and OTOPLb, OTPL-4 might regulate intracellular calcium fluxes during extracellular stimuli, promote extracellular calci…
WBGene00018478	otpl-5		otpl-5 encodes an ortholog of otopetrins such as human OTOP1 (OMIM:607806), OTOP2 (OMIM:607827), and OTOP3 (OMIM:607828), along with other homologs in fish and insects (such as crustacean OTOPLb); otopetrins are predicted to have 12 transmembrane helices; by homology with OTOP1 and OTOPLb, OTPL-5 might regulate intracellular calcium fluxes during extracellular stimuli, promote extracellular calci…
WBGene00018479	otpl-6	[GO:0016021] CELLULAR_COMPONENT integral to membrane (IEA)	otpl-6 encodes an ortholog of otopetrins such as human OTOP1 (OMIM:607806), OTOP2 (OMIM:607827), and OTOP3 (OMIM:607828), along with other homologs in fish and insects (such as crustacean OTOPLb); otopetrins are predicted to have 12 transmembrane helices; by homology with OTOP1 and OTOPLb, OTPL-6 might regulate intracellular calcium fluxes during extracellular stimuli, promote extracellular calci…
WBGene00018480	otpl-7	[GO:0016021] CELLULAR_COMPONENT integral to membrane (IEA)	otpl-7 encodes an ortholog of otopetrins such as human OTOP1 (OMIM:607806), OTOP2 (OMIM:607827), and OTOP3 (OMIM:607828), along with other homologs in fish and insects (such as crustacean OTOPLb); otopetrins are predicted to have 12 transmembrane helices; by homology with OTOP1 and OTOPLb, OTPL-7 might regulate intracellular calcium fluxes during extracellular stimuli, promote extracellular calci…
WBGene00018533	F47B7.2	[GO:0040010] BIOLOGICAL_PROCESS positive regulation of growth rate (IMP) | [GO:0040017] BIOLOGICAL_PROCESS positive regulation of locomotion (IMP) | [GO:0040011] BIOLOGICAL_PROCESS locomotion (IMP) | [GO:0016972] MOLECULAR_FUNCTION thiol oxidase activity (IEA) | [GO:0055114] BIOLOGICAL_PROCESS oxidation reduction (IEA) | [GO:0045454] BIOLOGICAL_PROCESS cell redox homeostasis (IEA) | [GO:0016021] …
WBGene00018546	F47C12.1	[GO:0040010] BIOLOGICAL_PROCESS positive regulation of growth rate (IMP) | [GO:0007155] BIOLOGICAL_PROCESS cell adhesion (IEA) | [GO:0005509] MOLECULAR_FUNCTION calcium ion binding (IEA)
WBGene00018707	oac-31	[GO:0016747] MOLECULAR_FUNCTION transferase activity, transferring acyl groups other than amino-acyl groups (IEA) | [GO:0016021] CELLULAR_COMPONENT integral to membrane (IEA)
WBGene00018708	oac-32	[GO:0016747] MOLECULAR_FUNCTION transferase activity, transferring acyl groups other than amino-acyl groups (IEA) | [GO:0016021] CELLULAR_COMPONENT integral to membrane (IEA)
WBGene00018734	F53A10.2	[GO:0005096] MOLECULAR_FUNCTION GTPase activator activity (IEA) | [GO:0005622] CELLULAR_COMPONENT intracellular (IEA) | [GO:0051056] BIOLOGICAL_PROCESS regulation of small GTPase mediated signal transduction (IEA) | [GO:0007165] BIOLOGICAL_PROCESS signal transduction (IEA)	F53A10.2 encodes a Rap1GAP homolog; a region of F53A10.2 encompassing one GoLoco motif specifically binds GOA-1 in yeast two-hybrid assays, and also binds itself; F53A10.2 is expressed in hypodermal seam cells, various neurons, and intestinal cells; F53A10.2 has no obvious function or phenotype in RNAi assays, whether in a normal background or in goa-1(-) or goa-1(gf) mutant backgrounds.
WBGene00018743	F53B3.5	[GO:0016020] CELLULAR_COMPONENT membrane (IEA) | [GO:0005198] MOLECULAR_FUNCTION structural molecule activity (IEA) | [GO:0005923] CELLULAR_COMPONENT tight junction (IEA) | [GO:0016021] CELLULAR_COMPONENT integral to membrane (IEA)	F53B3.5 encodes a claudin homolog that may regulate ion channels; F53B3.5 is distantly similar to mammalian voltage-dependent calcium channel gamma subunits that are known or suspected to prevent epilepsy in vivo (e.g., stargazin; MGI:1316660); F53B3.5 has no obvious function in mass RNAi assays; claudins are integral membrane proteins with four transmembrane sequences that are found in mammalian…
WBGene00018787	cutl-20
WBGene00018958	F56C11.6	[GO:0002119] BIOLOGICAL_PROCESS nematode larval development (IMP) | [GO:0040007] BIOLOGICAL_PROCESS growth (IMP) | [GO:0009792] BIOLOGICAL_PROCESS embryonic development ending in birth or egg hatching (IMP) | [GO:0000003] BIOLOGICAL_PROCESS reproduction (IMP) | [GO:0008152] BIOLOGICAL_PROCESS metabolic process (IEA) | [GO:0016787] MOLECULAR_FUNCTION hydrolase activity (IEA)
WBGene00019204	H14N18.4	[GO:0003840] MOLECULAR_FUNCTION gamma-glutamyltransferase activity (IEA) | [GO:0016021] CELLULAR_COMPONENT integral to membrane (IEA)
WBGene00019277	sgcb-1	[GO:0007010] BIOLOGICAL_PROCESS cytoskeleton organization (IEA) | [GO:0016012] CELLULAR_COMPONENT sarcoglycan complex (IEA) | [GO:0016021] CELLULAR_COMPONENT integral to membrane (IEA)	sgcb-1 is orthologous to the human gene SARCOGLYCAN, BETA (43KD DYSTROPHIN-ASSOCIATED GLYCOPROTEIN) (SGCB; OMIM:600900), which when mutated leads to disease.
WBGene00019298	K02D7.1	[GO:0040011] BIOLOGICAL_PROCESS locomotion (IMP) | [GO:0003824] MOLECULAR_FUNCTION catalytic activity (IEA) | [GO:0009116] BIOLOGICAL_PROCESS nucleoside metabolic process (IEA) | [GO:0016763] MOLECULAR_FUNCTION transferase activity, transferring pentosyl groups (IEA) | [GO:0004731] MOLECULAR_FUNCTION purine-nucleoside phosphorylase activity (IEA) | [GO:0006139] BIOLOGICAL_PROCESS nucleobase, nucl…	K02D7.1 is orthologous to the human gene PURINE NUCLEOSIDE PHOSPHORYLASE (NP; OMIM:164050), which when mutated leads to disease.
WBGene00019364	mksr-1	[GO:0005932] CELLULAR_COMPONENT microtubule basal body (IDA) via [WBPaper00031596] Williams CL et al. (2008) | [GO:0008104] BIOLOGICAL_PROCESS protein localization (IMP) via [WBPaper00031596] Williams CL et al. (2008) | [GO:0005515] MOLECULAR_FUNCTION protein binding (IPI) via [WBPaper00031596] Williams CL et al. (2008) | [GO:0035177] BIOLOGICAL_PROCESS larval foraging behavior (IGI) via [WBPaper…	mkrs-1 encodes an ortholog of human B9D1, paralogous to MKRS-2 and MKS-1; MKRS-1 is required for fully normal foraging behavior, and is redundantly required with NPH-4 for roughly normal foraging, and with both NPH-1 and NPH-4 for cilia formation; mkrs-1 is expressed generally in neurons throughout the body, with ciliary neuron expression being dependent on DAF-19; MKRS-1 forms a complex with MKR…
WBGene00019408	K05F1.6	[GO:0019915] BIOLOGICAL_PROCESS lipid storage (IMP) | [GO:0005215] MOLECULAR_FUNCTION transporter activity (IEA) | [GO:0006810] BIOLOGICAL_PROCESS transport (IEA) | [GO:0016021] CELLULAR_COMPONENT integral to membrane (IEA) | [GO:0055085] BIOLOGICAL_PROCESS transmembrane transport (IEA) | [GO:0016020] CELLULAR_COMPONENT membrane (IEA)
WBGene00019424	aptf-1	[GO:0003700] MOLECULAR_FUNCTION transcription factor activity (IEA) | [GO:0005634] CELLULAR_COMPONENT nucleus (IEA) | [GO:0006355] BIOLOGICAL_PROCESS regulation of transcription, DNA-dependent (IEA)	K06A1.1 encodes an AP-2-like transcription factor.
WBGene00019477	K07C11.4	[GO:0040010] BIOLOGICAL_PROCESS positive regulation of growth rate (IMP) | [GO:0008152] BIOLOGICAL_PROCESS metabolic process (IEA) | [GO:0016787] MOLECULAR_FUNCTION hydrolase activity (IEA)
WBGene00019652	K11G9.1	[GO:0008152] BIOLOGICAL_PROCESS metabolic process (IEA) | [GO:0016787] MOLECULAR_FUNCTION hydrolase activity (IEA)
WBGene00019653	K11G9.2	[GO:0008152] BIOLOGICAL_PROCESS metabolic process (IEA) | [GO:0016787] MOLECULAR_FUNCTION hydrolase activity (IEA)
WBGene00019654	K11G9.3	[GO:0008152] BIOLOGICAL_PROCESS metabolic process (IEA) | [GO:0016787] MOLECULAR_FUNCTION hydrolase activity (IEA)
WBGene00019994	cdh-1	[GO:0040011] BIOLOGICAL_PROCESS locomotion (IMP) | [GO:0002119] BIOLOGICAL_PROCESS nematode larval development (IMP) | [GO:0040010] BIOLOGICAL_PROCESS positive regulation of growth rate (IMP) | [GO:0005509] MOLECULAR_FUNCTION calcium ion binding (IEA) | [GO:0007156] BIOLOGICAL_PROCESS homophilic cell adhesion (IEA) | [GO:0016020] CELLULAR_COMPONENT membrane (IEA) | [GO:0005886] CELLULAR_COMPONENT…	cdh-1 encodes a cadherin that is similar, in the extracellular domain, to the Drosophila cadherin Dachsous (Ds); although the precise role of cdh-1 in C. elegans development and/or behavior is not yet known, loss of cdh-1 activity via RNAi using the hypersensitive rrf-3 strain can result in locomotion and growth defects, as well as larval lethality.
WBGene00020012	R11G1.6	[GO:0023034] BIOLOGICAL_PROCESS intracellular (IEA) | [GO:0016021] CELLULAR_COMPONENT integral to membrane (IEA)
WBGene00020125	R173.3	[GO:0008152] BIOLOGICAL_PROCESS metabolic process (IEA) | [GO:0016787] MOLECULAR_FUNCTION hydrolase activity (IEA) | [GO:0016021] CELLULAR_COMPONENT integral to membrane (IEA)
WBGene00020130	igcm-2	[GO:0016021] CELLULAR_COMPONENT integral to membrane (IEA)	igcm-2 encodes a protein containing immunoglobulin and fibronectin repeats; igcm-2 promoter::gfp fusions are expressed in the PVT interneuron, in some head neurons, and in the pharynx and intestine.
WBGene00020230	nep-2	[GO:0004222] MOLECULAR_FUNCTION metalloendopeptidase activity (IEA) | [GO:0006508] BIOLOGICAL_PROCESS proteolysis (IEA) | [GO:0008237] MOLECULAR_FUNCTION metallopeptidase activity (IEA) | [GO:0016021] CELLULAR_COMPONENT integral to membrane (IEA)	T05A8.4 encodes a neprilysin; neprilysins are thermolysin-like zinc metallopeptidases, found on the outer surface of animal cells, that negatively regulate small signalling peptides (e.g., enkephalin, tachykinin, insulin, and natriuretic peptides) by cleaving them; while T05A8.4 is an ortholog of mammalian neutral endopeptidase (NEP), expressed on the brush-border membranes of kidney; more genera…
WBGene00020264	acl-8	[GO:0008152] BIOLOGICAL_PROCESS metabolic process (IEA) | [GO:0008415] MOLECULAR_FUNCTION acyltransferase activity (IEA) | [GO:0016021] CELLULAR_COMPONENT integral to membrane (IEA)
WBGene00020321	T07F12.1		T07F12.1 encodes a member of the histidine phosphatase superfamily orthologous to Bombyx mori ecdysteroid phosphate phosphatase (EPP), human STS1 (OMIM:609201) and human UBASH3A (OMIM:605736); in cell culture, recombinant T07F12.1 is a cytosolic enzyme with steroid phosphatase activity on ecdysone 22-phosphate (E22P), 3-epiecdysone 22-phosphate, 3-epiecdysone 2-phosphate substrates, and prednisol…
WBGene00020368	ast-1	[GO:0045944] BIOLOGICAL_PROCESS positive regulation of transcription from RNA polymerase II promoter (IMP) via [WBPaper00032994] Flames N et al. (2009) | [GO:0071542] BIOLOGICAL_PROCESS dopaminergic (IMP) via [WBPaper00032994] Flames N et al. (2009) | [GO:0007411] BIOLOGICAL_PROCESS axon guidance (IMP) via [WBPaper00032994] Flames N et al. (2009) | [GO:0007413] BIOLOGICAL_PROCESS axonal fascicula…	ast-1 encodes one of ten C. elegans ETS-box transcription factors; AST-1 is required cell autonomously for proper initiation and maintenance of dopamine (DA) neuron fate; AST-1 acts to specify DA neuron fate by positively regulating expression of a number of DA neuron-specific genes such as dat-1 and cat-2, which encodes a dopamine transporter and tyrosine hydroxylase, respectively; AST-1 is also…
WBGene00020426	T10H10.2	[GO:0016972] MOLECULAR_FUNCTION thiol oxidase activity (IEA) | [GO:0055114] BIOLOGICAL_PROCESS oxidation reduction (IEA) | [GO:0045454] BIOLOGICAL_PROCESS cell redox homeostasis (IEA)
WBGene00020559	T19C3.1	[GO:0016021] CELLULAR_COMPONENT integral to membrane (IEA)
WBGene00020562	T19C3.4	[GO:0016021] CELLULAR_COMPONENT integral to membrane (IEA)
WBGene00020770	tbc-4	[GO:0005097] MOLECULAR_FUNCTION Rab GTPase activator activity (IEA) | [GO:0005622] CELLULAR_COMPONENT intracellular (IEA) | [GO:0032313] BIOLOGICAL_PROCESS regulation of Rab GTPase activity (IEA)
WBGene00020864	oac-50	[GO:0019915] BIOLOGICAL_PROCESS lipid storage (IMP) | [GO:0016021] CELLULAR_COMPONENT integral to membrane (IEA)
WBGene00020891	T28C12.4	[GO:0008152] BIOLOGICAL_PROCESS metabolic process (IEA) | [GO:0016787] MOLECULAR_FUNCTION hydrolase activity (IEA)	T28C12.4 encodes a protein with visible similarity to human neuroligin 4 (OMIM:300427, mutated in autism), but also belongs to a large family of carboxylesterases that happen to include NLG-1; normally, T28C12.4 is expressed in hypodermal cells; transcription of T28C12.4 is immediately induced by exposure to ethanol, and with glr-2 is one of a few genes that may be specifically responsive to etha…
WBGene00020892	T28C12.5
WBGene00020915	nol-5	[GO:0002119] BIOLOGICAL_PROCESS nematode larval development (IMP) | [GO:0040007] BIOLOGICAL_PROCESS growth (IMP) | [GO:0040035] BIOLOGICAL_PROCESS hermaphrodite genitalia development (IMP) | [GO:0000003] BIOLOGICAL_PROCESS reproduction (IMP) | [GO:0040019] BIOLOGICAL_PROCESS positive regulation of embryonic development (IMP) | [GO:0009792] BIOLOGICAL_PROCESS embryonic development ending in birth …
WBGene00020921	W01C8.5	[GO:0040010] BIOLOGICAL_PROCESS positive regulation of growth rate (IMP)
WBGene00020928	W02C12.1	[GO:0005509] MOLECULAR_FUNCTION calcium ion binding (IEA) | [GO:0016021] CELLULAR_COMPONENT integral to membrane (IEA)
WBGene00021159	Y4C6B.5	[GO:0055085] BIOLOGICAL_PROCESS transmembrane transport (IEA) | [GO:0016021] CELLULAR_COMPONENT integral to membrane (IEA)
WBGene00021320	Y34B4A.4	[GO:0005085] MOLECULAR_FUNCTION guanyl-nucleotide exchange factor activity (IEA) | [GO:0005622] CELLULAR_COMPONENT intracellular (IEA) | [GO:0051056] BIOLOGICAL_PROCESS regulation of small GTPase mediated signal transduction (IEA) | [GO:0007264] BIOLOGICAL_PROCESS small GTPase mediated signal transduction (IEA)
WBGene00021368	Y37E11AR.1	[GO:0016021] CELLULAR_COMPONENT integral to membrane (IEA)
WBGene00021416	mksr-2	[GO:0005932] CELLULAR_COMPONENT microtubule basal body (IDA) via [WBPaper00031596] Williams CL et al. (2008) | [GO:0030425] CELLULAR_COMPONENT dendrite (IDA) via [WBPaper00031596] Williams CL et al. (2008) | [GO:0008104] BIOLOGICAL_PROCESS protein localization (IMP) via [WBPaper00031596] Williams CL et al. (2008) | [GO:0005515] MOLECULAR_FUNCTION protein binding (IPI) via [WBPaper00031596] Willia…	mkrs-2 encodes an ortholog of human B9D2 (OMIM:611951), paralogous to MKRS-1 and MKS-1; MKRS-2 is required for fully normal foraging behavior, and is redundantly required with NPH-4 for roughly normal foraging, and with both NPH-1 and NPH-4 for cilia formation; MKRS-2 is expressed in most ciliated cells, including amphid, phasmid, and labial-quadrant neurons, in a DAF-19-dependent manner; MKRS-2 …
WBGene00021417	nhr-236	[GO:0003700] MOLECULAR_FUNCTION transcription factor activity (IEA) | [GO:0005634] CELLULAR_COMPONENT nucleus (IEA) | [GO:0006355] BIOLOGICAL_PROCESS regulation of transcription, DNA-dependent (IEA) | [GO:0008270] MOLECULAR_FUNCTION zinc ion binding (IEA) | [GO:0043565] MOLECULAR_FUNCTION sequence-specific DNA binding (IEA)
WBGene00021479	oac-55	[GO:0016747] MOLECULAR_FUNCTION transferase activity, transferring acyl groups other than amino-acyl groups (IEA) | [GO:0016021] CELLULAR_COMPONENT integral to membrane (IEA)
WBGene00021797	Y52E8A.4	[GO:0055085] BIOLOGICAL_PROCESS transmembrane transport (IEA) | [GO:0016021] CELLULAR_COMPONENT integral to membrane (IEA)
WBGene00022178	Y71H2AM.13	[GO:0008152] BIOLOGICAL_PROCESS metabolic process (IEA) | [GO:0016787] MOLECULAR_FUNCTION hydrolase activity (IEA)
WBGene00022200	Y71H10A.2	[GO:0003824] MOLECULAR_FUNCTION catalytic activity (IEA) | [GO:0044237] BIOLOGICAL_PROCESS cellular metabolic process (IEA) | [GO:0050662] MOLECULAR_FUNCTION coenzyme binding (IEA) | [GO:0003854] MOLECULAR_FUNCTION 3-beta-hydroxy-delta5-steroid dehydrogenase activity (IEA) | [GO:0006694] BIOLOGICAL_PROCESS steroid biosynthetic process (IEA) | [GO:0005488] MOLECULAR_FUNCTION binding (IEA) | [GO:00…
WBGene00022454	Y110A7A.2
WBGene00022518	ZC123.3	[GO:0040035] BIOLOGICAL_PROCESS hermaphrodite genitalia development (IMP) | [GO:0040011] BIOLOGICAL_PROCESS locomotion (IMP) | [GO:0040010] BIOLOGICAL_PROCESS positive regulation of growth rate (IMP) | [GO:0000003] BIOLOGICAL_PROCESS reproduction (IMP) | [GO:0006898] BIOLOGICAL_PROCESS receptor-mediated endocytosis (IMP) | [GO:0002119] BIOLOGICAL_PROCESS nematode larval development (IMP) | [GO:00…
WBGene00022519	ZC123.4	[GO:0004672] MOLECULAR_FUNCTION protein kinase activity (IEA) | [GO:0005524] MOLECULAR_FUNCTION ATP binding (IEA) | [GO:0006468] BIOLOGICAL_PROCESS protein amino acid phosphorylation (IEA) | [GO:0004674] MOLECULAR_FUNCTION protein serine/threonine kinase activity (IEA)
WBGene00022646	acl-9	[GO:0008152] BIOLOGICAL_PROCESS metabolic process (IEA) | [GO:0008415] MOLECULAR_FUNCTION acyltransferase activity (IEA) | [GO:0016021] CELLULAR_COMPONENT integral to membrane (IEA)
WBGene00022797	ZK688.2	[GO:0040011] BIOLOGICAL_PROCESS locomotion (IMP) | [GO:0040018] BIOLOGICAL_PROCESS positive regulation of multicellular organism growth (IMP) | [GO:0016021] CELLULAR_COMPONENT integral to membrane (IEA)
WBGene00044144	M153.4
WBGene00044631	bus-18	[GO:0005783] CELLULAR_COMPONENT endoplasmic reticulum (IDA) via [WBPaper00036723] Imae R et al. (2010) | [GO:0002009] BIOLOGICAL_PROCESS morphogenesis of an epithelium (IMP) via [WBPaper00032379] Gravato-Nobre MJ et al. (2008) | [GO:0040010] BIOLOGICAL_PROCESS positive regulation of growth rate (IMP) via [WBPaper00026735] Gravato-Nobre MJ et al. (2005) | [GO:0040018] BIOLOGICAL_PROCESS positive r…	bus-18 encodes a lysocardiolipin acyltransferase; bus-18 is required for colonization by Microbacterium nematophilum and the tail-swelling response to M. nematophilum infection, as well as for cuticle integrity, traction during movement, full body size, normally rapid growth, and vulval morphogenesis; bus-18 is also needed for normal cuticle antigens and resistance to emetine or colchicine, perha…
WBGene00044698	K09F5.6	[GO:0016021] CELLULAR_COMPONENT integral to membrane (IEA)
WBGene00206487 best-19
