# Supplementary material for: The genome of Romanomermis culicivorax: revealing fundamental changes in the core developmental genetic toolkit in Nematoda
Source: BMC Genomics. 2013 Dec 27;14:923. doi: 10.1186/1471-2164-14-923 (PMC3890508; doi:10.1186/1471-2164-14-923)
Supplement: Additional file 6 — Codon usage in R. culicivorax . Codon usage data. [file 1471-2164-14-923-S6.xls]

## Sheet: Blatt1
#Cod	on AA	RCU Fraction	TSP Fraction	CEL Fraction
GCA	A	0.199	0.311	0.317
GCC	A	0.332	0.187	0.198
GCG	A	0.188	0.185	0.130
GCT	A	0.281	0.317	0.355
TGC	C	0.532	0.478	0.446
TGT	C	0.468	0.522	0.554
GAC	D	0.416	0.363	0.322
GAT	D	0.584	0.637	0.678
GAA	E	0.789	0.769	0.626
GAG	E	0.211	0.231	0.374
TTC	F	0.461	0.364	0.508
TTT	F	0.539	0.636	0.492
GGA	G	0.262	0.304	0.589
GGC	G	0.331	0.257	0.125
GGG	G	0.110	0.094	0.082
GGT	G	0.298	0.345	0.203
CAC	H	0.427	0.408	0.392
CAT	H	0.573	0.592	0.608
ATA	I	0.253	0.243	0.157
ATC	I	0.313	0.237	0.309
ATT	I	0.434	0.521	0.534
AAA	K	0.752	0.687	0.592
AAG	K	0.248	0.313	0.408
CTA	L	0.100	0.066	0.093
CTC	L	0.088	0.079	0.170
CTG	L	0.127	0.173	0.142
CTT	L	0.111	0.163	0.246
TTA	L	0.216	0.151	0.115
TTG	L	0.358	0.368	0.234
ATG	M	1000	1000	1000
AAC	N	0.374	0.362	0.376
AAT	N	0.626	0.638	0.624
CCA	P	0.274	0.381	0.533
CCC	P	0.201	0.116	0.089
CCG	P	0.308	0.268	0.197
CCT	P	0.217	0.235	0.180
CAA	Q	0.721	0.589	0.655
CAG	Q	0.279	0.411	0.345
AGA	R	0.207	0.203	0.296
AGG	R	0.126	0.085	0.073
CGA	R	0.225	0.225	0.232
CGC	R	0.150	0.139	0.096
CGG	R	0.114	0.105	0.090
CGT	R	0.177	0.243	0.213
AGC	S	0.151	0.153	0.103
AGT	S	0.152	0.187	0.150
TCA	S	0.163	0.210	0.256
TCC	S	0.140	0.109	0.132
TCG	S	0.251	0.158	0.151
TCT	S	0.143	0.183	0.209
ACA	T	0.241	0.316	0.345
ACC	T	0.219	0.178	0.177
ACG	T	0.291	0.209	0.151
ACT	T	0.250	0.296	0.326
GTA	V	0.167	0.186	0.159
GTC	V	0.292	0.186	0.218
GTG	V	0.205	0.275	0.234
GTT	V	0.336	0.353	0.389
TGG	W	1000	1000	1000
TAC	Y	0.462	0.412	0.440
TAT	Y	0.538	0.588	0.560
TAA	*	0.351	0.397	0.491
TAG	*	0.206	0.150	0.174
TGA	*	0.442	0.453	0.335
Mean ENC		53.3	52.7831	50.7241
Mean GC3		0.494	0.391905	0.358664
